# Supplementary material for: Salivary Proteome Insights: Evaluation of Saliva Preparation Methods in Mucopolysaccharidoses Research
Source: Biomedicines. 2025 Mar 7;13(3):662. doi: 10.3390/biomedicines13030662 (PMC11940144; doi:10.3390/biomedicines13030662)
Supplement: Supplementary file 1 [file biomedicines-13-00662-s001.zip]

Archive with 2 entries (2 files):
- Supplementary tables 1_9.xlsx
- Supplementary figures 1_7.pdf
