# Supplementary material for: Salivary Proteome Insights: Evaluation of Saliva Preparation Methods in Mucopolysaccharidoses Research
Source: Biomedicines. 2025 Mar 7;13(3):662. doi: 10.3390/biomedicines13030662 (PMC11940144; doi:10.3390/biomedicines13030662)
Supplement: Supplementary file 1 [file biomedicines-13-00662-s001.zip › Supplementary tables 1_9.xlsx]

## Sheet: Description
Table S1: Optimal column load assessment
Table S2: In solution method Progenesis QiP experiment with all conditions protein list
Table S3: SP3 method Progenesis QiP experiment with all conditions protein list
Table S4: SP3 method applied directly to raw saliva Progenesis QiP experiment protein list
Table S5: Number of proteins/peptides with values in all three replicates
Table S6: Digestion efficiency in each condition for all triplicates using inSol and SP3 methods
Table S7: Technical reproducibility analysis of inSol and SP3 strategies for saliva samples
Table S8: Summary of articles included for the construction of MPS reference protein database
Table S9: MPS protein reference database

## Sheet: Table S1
Table S1. Optimal column load assessment. Representative pool samples from inSol protocol (inSol_pool_all conditions) and SP3 protocol (SP3_pool_all conditions) were tested with column loads between 100 and 400 ng using 45 min gradients.
			PLGS
Sample name	ng on column	BPI runs	Proteins	Average coverage (%)	Precursor RMS Error	Product RMS Error
inSol_pool1_all conditions_HDMSE_01	100	186000	154	25.04	4.72	14.39
inSol_pool1_all conditions_HDMSE_02	200	255000	168	25.92	4.56	14.88
inSol_pool1_all conditions_HDMSE_03	300	281000	175	23.72	4.74	15.31
inSol_pool1_all conditions_HDMSE_04	400	331000	196	23.1	4.31	15.42
inSol_pool2_all conditions_MSE_01	100	956000	110	38.69	4.06	14.94
inSol_pool2_all conditions_MSE_02	200	1290000	112	37.95	4.42	16.35
inSol_pool2_all conditions_MSE_03	300	1490000	118	37.75	4.06	16.11
inSol_pool2_all conditions_MSE_04	400	1560000	101	37.99	3.76	15.97
SP3_pool1_all conditions_HDMSE_01	100	128000	110	13.24	5.1	12.2
SP3_pool1_all conditions_HDMSE_02	200	186000	139	13.44	4.01	11.95
SP3_pool1_all conditions_HDMSE_03	300	208000	165	16.46	4	12.17
SP3_pool1_all conditions_HDMSE_04	400	233000	166	13.39	3.85	11.71
SP3_pool2_all conditions_MSE_01	100	133000	45	18.74	4.06	13.87
SP3_pool2_all conditions_MSE_02	200	310000	75	19.56	2.93	14.03
SP3_pool2_all conditions_MSE_03	300	523000	88	19.18	3.21	13.37
SP3_pool2_all conditions_MSE_04	400	605000	85	16.53	3.1	14.27

## Sheet: Table S2
Table S2. In solution method Progenesis QiP experiment with all conditions protein list				Abundance
				in sol_TCA60_UT						in sol_TCA60_Rapigest						in sol_MeOH_Rapigest						in sol_MeOH_UT
Accession	Peptide number	Description	GeneID	TR1	TR2	TR3	Average	SD	CV	TR1	TR2	TR3	Average	SD	CV	TR1	TR2	TR3	Average	SD	CV	TR1	TR2	TR3	Average	SD	CV
Q9HCL0	2	Protocadherin-18	PCDH18	0	0	0	0	0		7561.49	7527.23	7775.65	7621.46	134.628	1.76643	6085.25	7748.45	5445.85	6426.52	1188.63	18.4957	0	0	0	0	0
Q9UBC9	23	Small proline-rich protein 3	SPRR3	85182.5	98278.8	84978.7	89480	7620.66	8.5166	566800	550772	609417	575663	30310.3	5.26528	361230	330251	373092	354857	22120	6.23348	30344.5	32483.2	32171	31666.2	1155.24	3.64817
Q9Y305	3	Acyl-coenzyme A thioesterase 9_ mitochondrial	ACOT9	8097.19	9196.18	9301.42	8864.93	666.96	7.52357	278715	243671	301136	274508	28962.6	10.5507	45754.2	45813.8	55031.9	48866.7	5339.38	10.9264	4155.16	3861.47	3636.06	3884.23	260.298	6.70141
P50583	1	Bis(5'-nucleosyl)-tetraphosphatase [asymmetrical]	NUDT2	1594.62	2692.38	2130.12	2139.04	548.933	25.6626	32940.6	30362	32242.5	31848.4	1333.71	4.18769	51421.2	50692.8	55964.4	52692.8	2856.61	5.42125	525.242	485.814	518.858	509.972	21.1629	4.14981
P04280	3	Basic salivary proline-rich protein 1	PRB1	1.82733e+06	1.88828e+06	1.59607e+06	1.77056e+06	154153	8.70643	1.06817e+06	851259	1.165e+06	1.02814e+06	160654	15.6257	1812.81	1206.38	1061.59	1360.26	398.552	29.2996	716478	1.07151e+06	1.19092e+06	992968	246779	24.8527
P01023	41	Alpha-2-macroglobulin	A2M	840328	825943	822517	829596	9450.64	1.13919	59149.4	62199.2	74691.1	65346.6	8235.02	12.6021	81832.2	79621.3	84827.9	82093.8	2613.16	3.18314	175046	157121	152389	161518	11951.5	7.39947
O75122	3	CLIP-associating protein 2	CLASP2	780.654	720.526	693.097	731.426	44.7846	6.12292	29104.8	22600.3	28024.7	26576.6	3485.63	13.1154	27548.8	25736.4	31172.3	28152.5	2767.76	9.8313	335.442	530.103	496.067	453.871	103.964	22.9061
P0CG39	9	POTE ankyrin domain family member J	POTEJ	28018.2	28981.1	27453.9	28151.1	772.214	2.74311	45153.9	47388	47670.8	46737.6	1378.77	2.95003	52953	47467.1	51330.7	50583.6	2818.24	5.57146	16328.8	15911.4	16597	16279	345.484	2.12226
P29401	26	Transketolase	TKT	250834	222650	262712	245399	20576.7	8.38502	54103.4	53714.2	60049.4	55955.7	3550.63	6.34543	48530.3	41897.9	43290.4	44572.9	3497.27	7.84618	357665	368411	409585	378554	27405.9	7.23963
Q5JWF2	3	Guanine nucleotide-binding protein G(s) subunit alpha isoforms XLas	GNAS	707.733	946.943	712.613	789.096	136.721	17.3263	21638.9	23329.4	23277.5	22748.6	961.355	4.22599	10917.7	15008.9	11576.2	12500.9	2196.8	17.5731	390.242	485.712	363.334	413.096	64.3106	15.5679
Q9BYX7	1	Putative beta-actin-like protein 3	POTEKP	387.14	387.02	424.273	399.478	21.4736	5.37541	0	0	0	0	0		0	0	0	0	0		274.629	798.808	630.6	568.013	267.636	47.1179
P0DP02	3	Immunoglobulin heavy variable 3-30-3	IGHV3-30-3	8150.57	8311.28	6920.75	7794.2	760.686	9.75965	29147.1	29633.4	29874.6	29551.7	370.597	1.25406	14316.9	14674.7	16327.7	15106.4	1072.67	7.10075	4315.3	4057.33	4174.25	4182.29	129.172	3.08854
Q6UB98	2	Ankyrin repeat domain-containing protein 12	ANKRD12	12188.7	10608.2	12514	11770.3	1019.48	8.66145	10435.6	10957.7	10019.1	10470.8	470.323	4.49176	5249.21	7641.91	5686.66	6192.59	1274.06	20.5739	438.103	343.53	326.788	369.474	60.0212	16.2451
O00584	3	Ribonuclease T2	RNASET2	3827.02	3750.06	3781	3786.03	38.7234	1.0228	1562.12	1870.12	1771.38	1734.54	157.266	9.06675	1208.7	1190.09	1263.32	1220.7	38.06	3.11788	4584.68	4998.64	4904.31	4829.21	216.958	4.49263
P06312	3	Immunoglobulin kappa variable 4-1	IGKV4-1	15302.8	14980.2	16594.6	15625.8	854.313	5.46731	940.82	1269.42	1014.17	1074.8	172.486	16.0482	616.106	540.365	781.406	645.959	123.262	19.0821	24974.6	19157	18017.3	20716.3	3731.6	18.0129
P09211	10	Glutathione S-transferase P	GSTP1	175113	170936	156791	167613	9601.92	5.72861	52266.2	48138.2	56362.5	52255.6	4112.17	7.86934	39642.7	42628.4	41479	41250	1505.98	3.65086	168284	193076	167512	176291	14541.4	8.24854
P13929	3	Beta-enolase	ENO3	2451.73	2326.02	2198.65	2325.47	126.544	5.44164	13649.4	15186.1	17196.8	15344.1	1779	11.594	17077.2	16910.4	13199.4	15729	2192.3	13.938	1715.76	1430.46	1651.49	1599.23	149.658	9.35809
P0DTE7	122	Alpha-amylase 1B	AMY1B	8.57763e+06	8.53002e+06	8.3518e+06	8.48648e+06	119047	1.40278	4.97375e+06	5.4821e+06	5.78997e+06	5.41527e+06	412192	7.61165	727745	662330	854827	748301	97881.1	13.0804	1.17109e+06	897900	888979	985988	160361	16.264
Q92878	2	DNA repair protein RAD50	RAD50	949.389	830.179	828.517	869.362	69.3103	7.97255	2758.56	3211.67	3196.18	3055.47	257.25	8.41932	3712.12	3640.72	4158.28	3837.04	280.48	7.30981	800.265	719.033	801.007	773.435	47.1152	6.09168
P22531	5	Small proline-rich protein 2E	SPRR2E	10140.9	11077.7	10144.3	10454.3	539.882	5.16421	28229.3	27744.3	32617.4	29530.3	2684.47	9.09055	16324.4	14517.8	13241.2	14694.5	1549.14	10.5424	1472	1881.27	2005.81	1786.36	279.271	15.6335
P35321	5	Cornifin-A	SPRR1A	56811.6	61894.3	58236.5	58980.8	2621.82	4.44521	48975.8	42112.7	47551.6	46213.4	3621.99	7.83753	37376.3	34433.5	28142.9	33317.6	4716.76	14.157	6400.99	6721.45	7203.65	6775.36	404.037	5.96333
A0A0J9YY99	9	Ig-like domain-containing protein (Fragment)	IGHV3-30	28446.4	28964.3	24522.2	27311	2429.01	8.8939	65244.8	70263.3	75164.2	70224.1	4959.84	7.06287	87016.3	85336.2	93724.7	88692.4	4438.32	5.00417	23164.3	22636.6	22328.1	22709.7	422.883	1.86213
Q9NWS1	3	PCNA-interacting partner	PARPBP	2025.68	2109.4	2113.71	2082.93	49.6267	2.38254	31434.3	32820.4	39665.4	34640	4406.91	12.722	34951.9	41146.6	45970.8	40689.8	5523.61	13.5749	3424.41	2414.08	2144.81	2661.1	674.617	25.3511
Q7Z7G2	2	Complexin-4	CPLX4	3327.9	4096.46	4093.71	3839.36	442.936	11.5367	4170.42	5156.85	4744.58	4690.62	495.426	10.5621	655.545	672.445	521.604	616.531	82.6429	13.4045	677.494	640.145	617.647	645.095	30.2291	4.68599
P04075	17	Fructose-bisphosphate aldolase A	ALDOA	52339.7	55629.8	52910.3	53626.6	1758.09	3.27839	58570.5	60741.1	61968.6	60426.8	1720.7	2.84759	327481	255225	271326	284677	37933.2	13.325	60595.9	52554.7	51908.7	55019.8	4839.89	8.79664
P07108	3	Acyl-CoA-binding protein	DBI	17993.2	17396	16843.4	17410.9	575.06	3.30288	10966.8	7616.05	10929.1	9837.33	1923.77	19.5558	310.708	207.588	178.1	232.132	69.6277	29.9949	1041	1453.37	1435.48	1309.95	233.09	17.7938
P36952	2	Serpin B5	SERPINB5	3260.83	3553.18	3073.11	3295.71	241.929	7.34074	11301.7	9371.48	11278.8	10650.6	1107.86	10.4018	13189.9	10949.2	10682.6	11607.2	1377.06	11.8639	1933.5	1696.19	1814.14	1814.61	118.655	6.53884
Q6ZMR3	2	L-lactate dehydrogenase A-like 6A	LDHAL6A	3372.98	3486.19	3224.27	3361.15	131.364	3.9083	17526.1	14738.7	19718.3	17327.7	2495.74	14.4032	27477.2	22605.6	26154.2	25412.3	2519.12	9.91298	4793.31	4267.33	3981.37	4347.34	411.842	9.47343
P02810	4	Salivary acidic proline-rich phosphoprotein 1/2	PRH2	2.88053e+06	2.70313e+06	2.2498e+06	2.61115e+06	325266	12.4568	3.24128e+06	3.05264e+06	3.34844e+06	3.21412e+06	149761	4.65947	17454.1	8355.31	21196.9	15668.8	6604.35	42.1497	911602	1.00008e+06	1.15072e+06	1.0208e+06	120898	11.8434
P01602	5	Immunoglobulin kappa variable 1-5	IGKV1-5	9685.09	10328.7	10620.7	10211.5	478.694	4.68779	24671.8	26371	27535.9	26192.9	1440.32	5.49889	34942.2	31613.2	28137.9	31564.4	3402.42	10.7793	9227.23	9239.61	8855.27	9107.37	218.414	2.39821
P06396	22	Gelsolin	GSN	26536.9	26937.8	26251.6	26575.4	344.711	1.29711	42255.6	42095.7	43267.4	42539.6	635.369	1.4936	44159.2	48520.5	43699.6	45459.8	2660.61	5.85266	26262.7	25268.7	25309	25613.5	562.618	2.19657
P02814	14	Submaxillary gland androgen-regulated protein 3B	SMR3B	1.94902e+06	2.22948e+06	1.94225e+06	2.04025e+06	163914	8.03402	2.65407e+06	2.53655e+06	2.77807e+06	2.65623e+06	120777	4.54693	715197	713733	717825	715585	2073.04	0.289699	253055	301402	375410	309956	61624.3	19.8816
P22528	2	Cornifin-B	SPRR1B	7589.03	8041.07	7794.82	7808.31	226.319	2.89844	6555.49	6460.25	5980.19	6331.98	308.356	4.86983	2167.77	1782.84	1336.11	1762.24	416.212	23.6184	579.795	577.743	663.888	607.142	49.1538	8.09594
Q6UWP8	10	Suprabasin	SBSN	3203.64	3695.56	2564.08	3154.42	567.346	17.9857	27189.2	26446.6	25670.9	26435.6	759.217	2.87195	21595.3	19503.8	21582.1	20893.7	1203.75	5.76131	179.563	367.756	373.315	306.878	110.294	35.9405
P0DMV8	15	Heat shock 70 kDa protein 1A	HSPA1A	26329	25987.8	25519.2	25945.3	406.573	1.56704	69651	82655.3	88987.8	80431.4	9858.36	12.2569	74847.2	74607	79631.1	76361.8	2833.86	3.7111	28079	25094.1	25659.1	26277.4	1585.63	6.0342
P30041	4	Peroxiredoxin-6	PRDX6	17775.9	16010	22729.3	18838.4	3483.38	18.4909	1369.85	1449.08	2166.24	1661.72	438.715	26.4012	7034.08	5653.25	6422.19	6369.84	691.902	10.8622	127466	98092.1	78332.4	101297	24723.2	24.4066
P34931	1	Heat shock 70 kDa protein 1-like	HSPA1L	228.507	163.801	129.641	173.983	50.2132	28.861	1229.76	1341.44	1228.79	1266.66	64.7634	5.11292	1810.9	1858.94	2008.71	1892.85	103.177	5.45087	138.17	154.639	168.72	153.843	15.2907	9.93915
P05109	13	Protein S100-A8	S100A8	35793.3	37326.4	38778.2	37299.3	1492.62	4.00173	127471	131428	126970	128623	2441.97	1.89855	38355.3	38143.5	46029.1	40842.6	4492.88	11.0005	28191.7	22255.4	23586.5	24677.9	3115.01	12.6227
P47756	4	F-actin-capping protein subunit beta	CAPZB	4354.79	4323.45	4435.24	4371.16	57.6663	1.31924	2225.28	2296.83	2406.44	2309.52	91.2439	3.95078	1558.5	1413.51	1740.18	1570.73	163.678	10.4205	3530.46	3603.7	3679.42	3604.53	74.487	2.06648
P48594	5	Serpin B4	SERPINB4	21850.5	30218.1	26825.2	26297.9	4208.64	16.0037	126654	106735	139380	124256	16453.6	13.2417	15482.6	15026.2	15256.7	15255.2	228.192	1.49583	18927	22322.7	22377.7	21209.1	1976.57	9.31944
P02808	1	Statherin	STATH	28085.6	33134.6	29257.6	30159.3	2642.51	8.76184	37022.2	41987.1	47485.7	42165	5234.05	12.4132	1983.74	2715.96	3166.8	2622.16	597.082	22.7706	13452.9	14818	17588.1	15286.4	2107	13.7836
P11142	13	Heat shock cognate 71 kDa protein	HSPA8	56133.8	55262.6	58456.2	56617.5	1650.85	2.9158	9063.79	9411.65	12081.5	10185.6	1651.04	16.2095	11651.3	13952	11679.4	12427.6	1320.29	10.6238	16285.8	14673.1	15116.9	15358.6	833.097	5.4243
P31946	6	14-3-3 protein beta/alpha	YWHAB	66976	73700.9	91334.9	77337.3	12580	16.2664	2442.96	3001.32	1394.38	2279.56	815.838	35.7894	5111.95	5810.86	4030.98	4984.6	896.749	17.9904	72547.4	84901.6	79944	79131	6217.09	7.8567
B9A064	9	Immunoglobulin lambda-like polypeptide 5	IGLL5	86029	85761.8	81021.3	84270.7	2817.23	3.34308	133754	133959	144100	137271	5914.69	4.30877	177250	190501	191378	186377	7915.82	4.24722	64705.1	77075.4	72864.4	71548.3	6289.28	8.79026
Q562R1	1	Beta-actin-like protein 2	ACTBL2	16151	15902.3	12963.3	15005.5	1773.01	11.8157	26915.7	23646	23027.3	24529.7	2089.38	8.51775	52833.5	53798.7	48224.5	51618.9	2979.01	5.77115	2680.67	3716.73	4379.08	3592.16	856.029	23.8305
A0A0B4J2H0	1	Immunoglobulin heavy variable 1-69D	IGHV1-69D	2042.49	1956.85	1888.81	1962.72	77.0086	3.92357	5309.75	5956.13	6068.01	5777.97	409.326	7.08426	5593.38	5914.68	7763.09	6423.72	1171	18.2293	967.518	1156.02	1194.96	1106.17	121.642	10.9967
Q13017	2	Rho GTPase-activating protein 5	ARHGAP5	418.217	856.771	382.001	552.329	264.275	47.8474	19993	17977.2	24187.3	20719.2	3168.08	15.2905	13469.9	18646.9	16365.4	16160.7	2594.52	16.0545	1029.46	924.387	1072.61	1008.82	76.2368	7.55704
P30086	5	Phosphatidylethanolamine-binding protein 1	PEBP1	14695.7	14956.5	17350.6	15667.6	1463.32	9.33977	28746.7	32334.8	31604.1	30895.2	1896.17	6.13743	37006.6	37022.3	41595.5	38541.5	2644.85	6.86234	14717.7	14318.5	14153.4	14396.5	290.103	2.01509
P06703	3	Protein S100-A6	S100A6	951.735	1477.51	826.411	1085.22	345.462	31.8334	17853.7	21586	22028.5	20489.4	2293.3	11.1926	30468.7	23884.8	29098.4	27817.3	3473.9	12.4883	1779.35	1041.48	1015.03	1278.62	433.845	33.9308
P27348	1	14-3-3 protein theta	YWHAQ	1085.19	1191.5	1267.5	1181.4	91.5732	7.75127	1521.13	1631.41	1744.28	1632.28	111.58	6.83587	3425.79	3299.08	3241.57	3322.14	94.2486	2.83698	1301.93	1275.13	1449.38	1342.15	93.8279	6.99087
P07339	10	Cathepsin D	CTSD	52027.3	53081.7	49760.6	51623.2	1697.02	3.28732	196044	139182	181920	172382	29606.6	17.175	20081.1	26947.9	29470.2	25499.8	4859.16	19.0557	15934.6	16554.9	18359.7	16949.7	1259.88	7.43305
Q9UIV8	7	Serpin B13	SERPINB13	8338.16	8058.1	7681.13	8025.79	329.704	4.10806	3852.36	3675.59	3917.09	3815.01	125.008	3.27673	2286.13	2092.76	2588.47	2322.45	249.845	10.7578	6171.86	5248.9	5377.89	5599.55	499.815	8.92599
Q01469	15	Fatty acid-binding protein 5	FABP5	36901.3	38430.8	35132.9	36821.7	1650.42	4.4822	53759	51347.5	52631.7	52579.4	1206.56	2.29475	70687.2	78181.1	70822.7	73230.3	4287.99	5.85548	44331.3	41550.4	42563.2	42815	1407.44	3.28727
P06870	12	Kallikrein-1	KLK1	149137	155886	153617	152880	3434.39	2.24646	89238.2	86350.1	97902.3	91163.5	6011.99	6.59473	84155.5	79388.6	89507.9	84350.7	5062.49	6.00172	179569	164881	169646	171365	7493.23	4.37266
Q96NH3	1	Protein broad-minded	TBC1D32	0.0396067	0	0	0.0132022	0.0228669	173.205	21259.7	8439.34	22366.8	17355.3	7741.25	44.6046	14.2899	43.0109	197.933	85.078	98.7848	116.111	0	0	0	0	0
P02812	5	Basic salivary proline-rich protein 2	PRB2	383521	629702	455169	489464	126623	25.8697	1.14987e+06	810244	1.32039e+06	1.0935e+06	259703	23.7497	17170.4	26244.7	16492.7	19969.3	5445.25	27.2682	182121	275772	282250	246714	56033.4	22.7119
Q9NZT1	2	Calmodulin-like protein 5	CALML5	1655.36	1743.12	1890.84	1763.11	119.009	6.74998	3823.45	4262.68	4285.08	4123.74	260.296	6.31213	1398.43	1793.84	1223.9	1472.06	292.012	19.837	635.134	682.384	670.747	662.755	24.6182	3.71452
P01876	52	Immunoglobulin heavy constant alpha 1	IGHA1	4.01609e+06	4.06256e+06	3.81651e+06	3.96505e+06	130720	3.2968	3.50054e+06	3.557e+06	3.55148e+06	3.53634e+06	31128.4	0.880244	4.94379e+06	4.86849e+06	5.00474e+06	4.93901e+06	68252.7	1.38191	5.23899e+06	4.99987e+06	4.90312e+06	5.04733e+06	172893	3.42544
Q16378	2	Proline-rich protein 4	PRR4	24015	24465	17800.9	22093.6	3724.44	16.8575	36791.2	40212.5	37768.7	38257.5	1762.24	4.60627	1471.59	1809.06	2231.84	1837.5	380.922	20.7304	216.673	585.952	549.157	450.594	203.415	45.1438
Q8NEP3	2	Dynein axonemal assembly factor 1	DNAAF1	1478.18	1096.84	1885.79	1486.94	394.55	26.5343	0	0	0	0	0		2.75882	0	6.97683	3.24522	3.51375	108.275	6089.33	9155.74	4983.32	6742.8	2161.6	32.058
Q9BUG6	2	Zinc finger and SCAN domain-containing protein 5A	ZSCAN5A	291.701	293.818	250.181	278.567	24.6056	8.83292	17742.4	14194.3	17813.8	16583.5	2069.39	12.4786	4112.1	5997.95	10948.4	7019.47	3530.75	50.2994	267.939	352.681	514.965	378.528	125.525	33.1614
Q7Z460	7	CLIP-associating protein 1	CLASP1	2392.83	2256.87	2072.11	2240.6	160.979	7.18462	9071.04	13837	14029.6	12312.6	2808.89	22.8132	18132.5	16517.7	22910	19186.7	3323.97	17.3243	2215.01	2167.48	1651.89	2011.46	312.305	15.5263
P31025	19	Lipocalin-1	LCN1	419673	415967	403713	413118	8352.92	2.02192	273474	309500	318260	300411	23735.9	7.90114	107084	114784	125175	115681	9079.09	7.84838	341634	269651	287796	299694	37437.2	12.4918
Q9BVV6	4	Protein TALPID3	KIAA0586	5251.29	5016.58	4796.91	5021.59	227.232	4.5251	8227.27	9840.49	8917.96	8995.24	809.383	8.9979	11973.1	13708.1	10989.5	12223.5	1376.51	11.2612	4073.13	3844.02	4159.88	4025.68	163.19	4.05372
Q9GZT3	1	SRA stem-loop-interacting RNA-binding protein_ mitochondrial	SLIRP	255.642	159.997	309.403	241.681	75.6755	31.3122	2853.68	2832.15	3209.49	2965.11	211.916	7.147	4005.19	3353.12	4954.4	4104.24	805.223	19.6193	380.795	357.178	249.941	329.305	69.7379	21.1773
Q96PF2	1	Testis-specific serine/threonine-protein kinase 2	TSSK2	2217.72	3201	3341.33	2920.02	612.241	20.967	10887.1	11150.8	10880.4	10972.8	154.193	1.40524	6036.22	6065.79	6350.57	6150.86	173.581	2.82206	1641.38	1598.32	1238.69	1492.8	221.113	14.812
P06702	15	Protein S100-A9	S100A9	122929	139789	138063	133594	9276.2	6.9436	89872.8	91422.5	101151	94148.6	6113.16	6.4931	21650.5	19672.5	27984.8	23102.6	4342.27	18.7956	90681.1	71941.6	73165.9	78596.2	10483.8	13.3388
P0DP06	5	Immunoglobulin heavy variable 4-30-4	IGHV4-30-4	10649.4	9181.7	11017.4	10282.8	971.192	9.4448	15709	19509.5	18807.3	18008.6	2022.26	11.2294	59784	49647.2	57365.1	55598.7	5294.19	9.52214	14441.1	10787.5	11123.6	12117.4	2019.39	16.6652
P09228	10	Cystatin-SA	CST2	84735.8	89274.1	87902.5	87304.1	2327.58	2.66606	51813.7	54895.3	63381.3	56696.8	5990.52	10.5659	23887.2	26179	30300.1	26788.8	3249.62	12.1305	102543	92127.4	86329.4	93666.6	8215.72	8.77123
P16949	3	Stathmin	STMN1	28713.8	30028.4	28323.2	29021.8	893.337	3.07816	41775.9	42728.7	44948.1	43150.9	1627.67	3.77203	42090.1	49337.6	49399.5	46942.4	4202.37	8.95217	19015.4	16163.7	18944.4	18041.2	1626.32	9.0145
Q14508	2	WAP four-disulfide core domain protein 2	WFDC2	4391.21	4215.09	4993.48	4533.26	408.177	9.00404	2820.74	1985.36	2732.88	2512.99	459.052	18.2671	293.586	538.99	458.325	430.3	125.079	29.0679	470.564	462.965	419.408	450.979	27.6041	6.12094
P01009	39	Alpha-1-antitrypsin	SERPINA1	349669	354519	370162	358117	10709.6	2.99054	142537	158179	161653	154123	10183	6.60707	136354	141804	167978	148712	16905.8	11.3682	167456	160517	166789	164921	3828.17	2.32121
A0A0C4DH35	3	Probable non-functional immunoglobulin heavy variable 3-35	IGHV3-35	3675.24	4553.68	4042.78	4090.56	441.163	10.7849	5079.79	4917.24	5038.58	5011.87	84.5002	1.686	7870.47	6922.3	6835.2	7209.32	574.22	7.96497	2717.16	2568.79	2595.02	2626.99	79.1821	3.01418
Q8TF76	3	Serine/threonine-protein kinase haspin	HASPIN	24660.6	30956.8	31142.8	28920.1	3690.01	12.7594	25325.2	28687.9	30323.3	28112.1	2548.34	9.06492	12630.8	24353.3	27816.9	21600.3	7958.51	36.8444	1689.79	1376.86	1381.07	1482.57	179.469	12.1052
P29508	25	Serpin B3	SERPINB3	54265.4	56821.6	53937.1	55008	1579.13	2.87072	28250.9	30194.2	32435.9	30293.6	2094.28	6.91328	30084.2	27332	26385.7	27933.9	1921.31	6.87804	44542.6	42486.8	43304.4	43444.6	1035.07	2.38251
P01834	26	Immunoglobulin kappa constant	IGKC	2.06582e+06	1.99083e+06	1.97429e+06	2.01031e+06	48779	2.42644	2.58128e+06	2.65238e+06	2.66598e+06	2.63322e+06	45486.4	1.72741	3.08072e+06	3.56115e+06	3.42619e+06	3.35602e+06	247780	7.38316	1.93342e+06	1.85561e+06	1.95521e+06	1.91474e+06	52361	2.73462
P00338	18	L-lactate dehydrogenase A chain	LDHA	36653.2	32505	34139.3	34432.5	2089.6	6.06867	145264	127645	133416	135441	8982.74	6.63219	89853.2	75878.3	102533	89421.5	13332.5	14.9098	54519.6	45259.9	46262.6	48680.7	5081.41	10.4383
P50395	8	Rab GDP dissociation inhibitor beta	GDI2	9298.97	9313.39	9044.02	9218.8	151.527	1.64368	2427.7	2748.78	3661.04	2945.84	639.847	21.7204	2146.17	1620.32	1901.83	1889.44	263.143	13.9271	7036.29	7147.96	7438.64	7207.63	207.704	2.88173
P02675	13	Fibrinogen beta chain	FGB	27823.6	29520	27446.1	28263.2	1104.64	3.90839	16085.6	15851.3	14861.8	15599.6	649.56	4.16396	24920.9	24543.3	24208.1	24557.4	356.616	1.45217	23448	20654.5	21617.8	21906.8	1418.99	6.47739
P01709	2	Immunoglobulin lambda variable 2-8	IGLV2-8	0	0	0	0	0		12093.8	11328	12308.2	11910	515.306	4.32667	632.828	21477.8	15780.3	12630.3	10773.6	85.2994	0	0	0	0	0
P31949	3	Protein S100-A11	S100A11	567.388	583.04	469.59	540.006	61.482	11.3854	3977.89	6031.72	5536.83	5182.15	1071.87	20.6839	5599.81	4869.38	4589.61	5019.6	521.586	10.391	277.465	596.175	468.575	447.405	160.406	35.8525
P24158	7	Myeloblastin	PRTN3	39304.5	38005.5	38798.9	38703	654.812	1.69189	12746.8	15945.1	13480.9	14057.6	1675.3	11.9174	12976.6	15250.1	15705.1	14643.9	1461.74	9.98188	42681.4	36052.8	33666.7	37467	4670.75	12.4663
Q8NAJ2	1	Putative uncharacterized protein encoded by LINC02913	LINC02913	3946.29	2220.33	2895.36	3020.66	869.777	28.7943	831.931	631.707	1068.15	843.929	218.468	25.887	2904.29	2320.2	1827.28	2350.59	539.148	22.9367	38659	25380.9	23519.6	29186.5	8256.05	28.2872
P31151	8	Protein S100-A7	S100A7	33530.7	43713.1	35922	37721.9	5324.44	14.115	126082	129761	129582	128475	2074.04	1.61435	31587	30658.4	46168.8	36138.1	8699.23	24.0722	21643.2	21945.1	21835.4	21807.9	152.825	0.70078
Q96BQ1	4	Protein FAM3D	FAM3D	255274	250902	188811	231662	37174.3	16.0467	368183	421798	520079	436686	77034.6	17.6407	18715.4	13132.3	9478.56	13775.4	4651.88	33.7694	40670.2	67776.4	80143	62863.2	20189.8	32.1171
Q8TAX7	9	Mucin-7	MUC7	154858	151488	153071	153139	1685.83	1.10085	54191.1	57865.6	61052.3	57703	3433.47	5.95025	57511.6	44077.2	55342.1	52310.3	7212.12	13.7872	172267	132579	169503	158116	22159.1	14.0144
A0A0B4J1V6	1	Immunoglobulin heavy variable 3-73	IGHV3-73	51.201	35.5915	129.157	71.9833	50.1256	69.6351	2012.18	2938.46	2601.27	2517.3	468.813	18.6236	1574.05	1741.84	2888.16	2068.02	715.202	34.584	50.5948	65.117	49.4219	55.0446	8.7427	15.883
Q9C093	3	Sperm flagellar protein 2	SPEF2	55.7369	36.8639	33.556	42.0523	11.9661	28.4553	3349.79	4084.89	5229.01	4221.23	946.998	22.4342	572.767	248.29	1248.94	689.999	510.523	73.9889	29.4727	25.0487	30.2042	28.2419	2.78946	9.87704
P07195	10	L-lactate dehydrogenase B chain	LDHB	7813.88	7707.76	8064.11	7861.92	182.968	2.32727	16892.8	16725	18174.1	17264	792.637	4.59128	21035.5	23623.9	21463.6	22041	1387.42	6.29472	11551.5	8581.59	8801.73	9644.93	1654.78	17.157
P15153	2	Ras-related C3 botulinum toxin substrate 2	RAC2	1270.8	1037.57	1316.62	1208.33	149.65	12.3848	2934.13	3531.32	3590.25	3351.9	363.002	10.8297	5671.36	5084.54	3911.78	4889.22	895.904	18.3241	1260.5	1062.83	991.905	1105.08	139.195	12.5959
P69905	13	Hemoglobin subunit alpha	HBA2	77231.6	81032.5	84455.7	80906.6	3613.72	4.46653	46810.7	54590.4	50116.7	50505.9	3904.42	7.73062	45674.5	47769	48070.2	47171.3	1304.92	2.76634	120221	99355.1	97119.1	105565	12741.8	12.0701
A0A075B6R9	3	Probable non-functional immunoglobulin kappa variable 2D-24	IGKV2D-24	8494.16	8220.31	7780.04	8164.84	360.277	4.41254	11078.7	10838	12417.7	11444.8	851.107	7.4366	17281.3	16501.5	14584.3	16122.4	1387.86	8.60832	7850.19	7015.52	7658.95	7508.22	437.272	5.82391
P28325	9	Cystatin-D	CST5	148288	164302	167424	160005	10266.4	6.41628	136486	141512	146169	141389	4842.76	3.42513	183091	169079	184299	178823	8459.81	4.73083	91549	90308.2	101588	94481.8	6185.51	6.54677
P54108	21	Cysteine-rich secretory protein 3	CRISP3	59476.6	55282.9	58331.7	57697	2167.68	3.757	50630.4	57748.8	60340.2	56239.8	5027.7	8.93975	89945.2	85025.1	87227	87399.1	2464.57	2.8199	101928	93313.8	101535	98925.7	4863.96	4.91678
P14618	22	Pyruvate kinase PKM	PKM	56406.3	54122.3	53017	54515.2	1728.51	3.17069	24924.3	20936.9	22067.7	22643	2054.98	9.07559	42572	34245.2	37343	38053.4	4208.59	11.0597	50469.9	46192.3	51672.9	49445	2880.45	5.82556
Q96DA0	23	Zymogen granule protein 16 homolog B	ZG16B	448401	515173	468468	477347	34259.7	7.17711	801362	798055	953506	850974	88810.4	10.4363	623245	641206	913262	725904	162505	22.3865	179325	198519	211779	196541	16317.1	8.30214
P11413	5	Glucose-6-phosphate 1-dehydrogenase	G6PD	1955	2154.23	2331.94	2147.06	188.569	8.78269	1087.09	1155.22	1076.05	1106.12	42.879	3.87651	1652.89	1735.87	1542.66	1643.81	96.928	5.89656	3344.48	2924.3	2614.25	2961.01	366.496	12.3774
P12034	2	Fibroblast growth factor 5	FGF5	4710.42	5815.1	5298.47	5274.66	552.725	10.4789	52587.9	53777.9	48361.3	51575.7	2846.63	5.51932	14713.1	53327.4	44134.2	37391.6	20170.9	53.945	918.72	1170.63	1178.76	1089.37	147.842	13.5714
P18669	9	Phosphoglycerate mutase 1	PGAM1	23318.8	21865.1	22494.8	22559.6	729.006	3.23147	2074.06	2340.67	5578.54	3331.09	1950.91	58.5667	2975.37	2477.44	2342.89	2598.57	333.187	12.822	33990.3	38320.5	30286.5	34199.1	4021.04	11.7577
P0DOY3	30	Immunoglobulin lambda constant 3	IGLC3	1.21648e+06	1.17792e+06	1.14871e+06	1.18104e+06	33988.6	2.87787	1.25123e+06	1.24991e+06	1.39669e+06	1.29928e+06	84366.1	6.49332	1.71965e+06	1.68571e+06	1.60978e+06	1.67171e+06	56258.5	3.36532	958134	1.02496e+06	1.05016e+06	1.01109e+06	47557.4	4.70359
Q8N201	2	Integrator complex subunit 1	INTS1	8282.93	8616.41	8314.44	8404.59	184.114	2.19064	14848.9	17454.7	16697.5	16333.7	1340.49	8.20692	17455.4	20992.7	19694.9	19381	1789.38	9.23266	10813.8	8486.43	9442.87	9581.05	1169.84	12.2099
P01024	57	Complement C3	C3	154594	155065	154612	154757	266.981	0.172516	226439	254685	250214	243779	15182.8	6.2281	234846	230839	230185	231957	2523.6	1.08796	159031	130621	138082	142578	14728.8	10.3303
P59666	10	Neutrophil defensin 3	DEFA3	122642	118891	121910	121148	1988.4	1.6413	110860	124159	120539	118520	6875.61	5.80125	180394	190652	166478	179174	12132.8	6.77152	110838	107329	102868	107011	3994.52	3.7328
P11021	9	Endoplasmic reticulum chaperone BiP	HSPA5	8296.61	8564.87	7735.03	8198.84	423.474	5.16505	10467.7	10064.5	11107	10546.4	525.676	4.98441	15121.3	14667.2	13398.5	14395.7	892.898	6.20254	9598.61	8707.42	8745.58	9017.2	503.877	5.58795
P20061	12	Transcobalamin-1	TCN1	42501.5	50558.6	50463.3	47841.1	4624.49	9.66634	25471.5	28117.9	31149.8	28246.4	2841.31	10.059	20702.5	19341.7	22815.4	20953.2	1750.38	8.35376	40078.9	39574.8	39220.8	39624.8	431.228	1.08828
P80188	11	Neutrophil gelatinase-associated lipocalin	LCN2	89330.7	95036.6	88747.3	91038.2	3474.99	3.81707	119814	112765	132711	121763	10114.7	8.30691	28914.3	31470.7	49074.7	36486.5	10976.3	30.0832	32742.9	30905.4	33056.2	32234.9	1161.92	3.60455
P37837	16	Transaldolase	TALDO1	35777.5	42120.5	39616.3	39171.4	3194.79	8.15592	48122.3	45489.4	49548.2	47719.9	2059.1	4.31497	25073.6	21534.8	26611	24406.5	2603.04	10.6654	20915.4	16170.6	16487.2	17857.7	2652.73	14.8548
P31146	10	Coronin-1A	CORO1A	7574.31	10417.3	7933.98	8641.87	1548.06	17.9135	42216.3	32998.7	51376.6	42197.2	9188.93	21.7761	11219.1	12092.6	19617.9	14309.8	4617.58	32.2685	4694.63	5011.54	4449.52	4718.56	281.77	5.97152
Q02487	13	Desmocollin-2	DSC2	86312.4	81424.4	94145	87293.9	6416.88	7.35089	67574.6	71457.5	71630.4	70220.8	2293.36	3.26593	34829.1	37439.7	46599.2	39622.6	6181.23	15.6002	91606.1	86140.5	86190.8	87979.1	3141.16	3.57035
P01833	103	Polymeric immunoglobulin receptor	PIGR	1.99854e+06	2.00378e+06	2.09634e+06	2.03289e+06	55014.9	2.70624	2.35473e+06	2.46766e+06	2.51034e+06	2.44424e+06	80406.1	3.28961	2.96095e+06	2.98982e+06	3.34764e+06	3.09947e+06	215408	6.94984	2.24076e+06	2.11087e+06	2.15733e+06	2.16966e+06	65813.6	3.03337
P49913	3	Cathelicidin antimicrobial peptide	CAMP	232.205	504.228	180.191	305.541	174.022	56.9552	3435.14	3944.46	3976.67	3785.42	303.783	8.02506	3682.22	2474.38	3708.97	3288.52	705.198	21.4442	13.7816	77.394	19.0851	36.7536	35.2954	96.0326
P54652	2	Heat shock-related 70 kDa protein 2	HSPA2	17347.3	14578	13499.7	15141.7	1984.76	13.108	4502.02	3112.43	3673.27	3762.57	699.086	18.58	11006.3	16507.9	9808.26	12440.8	3572.76	28.718	26270.8	21129.1	25844.9	24414.9	2853.52	11.6876
P37802	6	Transgelin-2	TAGLN2	4034.56	4510.17	4389.83	4311.52	247.285	5.73544	32265	34891.3	30370.8	32509	2270.14	6.98312	213258	48416.1	64082.5	108586	90986.9	83.7928	2606.44	1979.38	2176.39	2254.07	320.665	14.2261
Q5VSP4	4	Putative lipocalin 1-like protein 1	LCN1P1	4703.37	4697.54	4384.15	4595.02	182.642	3.97478	3874.47	4338.23	3670.32	3961.01	342.262	8.64077	1114.69	1392.29	1305.06	1270.68	141.959	11.1719	3109.47	2425.46	1917.5	2484.14	598.151	24.0788
P01040	2	Cystatin-A	CSTA	5918.84	6617.33	5541.14	6025.77	546.006	9.06118	1044.87	1934.95	1059.15	1346.32	509.815	37.8672	1402.16	1436.45	635.547	1158.05	452.826	39.1024	308.446	330.759	305.732	314.979	13.7334	4.3601
Q04917	1	14-3-3 protein eta	YWHAH	4467.57	3882.24	3550.69	3966.83	464.253	11.7034	397.088	142.56	389.37	309.673	144.775	46.7511	1280.16	909.327	945.809	1045.1	204.387	19.5567	4405.08	5098.41	3962.56	4488.69	572.522	12.7548
P03973	9	Antileukoproteinase	SLPI	23788.8	23846.5	22685.4	23440.2	654.343	2.79154	32091.4	31417.6	31784.1	31764.4	337.332	1.06198	29209.3	31471.7	30712.9	30464.6	1151.46	3.77965	22190.1	25076.1	24084.6	23783.6	1466.37	6.16546
P02647	15	Apolipoprotein A-I	APOA1	18775.4	18792.1	17719.3	18428.9	614.601	3.33498	68063.5	75180.7	79655.5	74299.9	5846.03	7.86815	49499.5	51513.7	49545.5	50186.3	1149.86	2.29118	38686.1	23716.7	22130.6	28177.8	9134.99	32.4191
P02671	2	Fibrinogen alpha chain	FGA	752.637	633.127	492.932	626.232	129.99	20.7574	4349.87	6548.75	6610.44	5836.35	1287.7	22.0634	3110.96	4411.97	5415.8	4312.91	1155.61	26.7941	1330.09	846.437	627.225	934.583	359.627	38.4799
Q99653	1	Calcineurin B homologous protein 1	CHP1	42501.2	36998.5	42013.9	40504.5	3046.07	7.52033	2635.95	2719.38	4376.6	3243.98	981.768	30.2643	426.103	632.743	2298.16	1119	1026.4	91.7242	864.644	1001.91	962.177	942.911	70.6327	7.49092
P25311	44	Zinc-alpha-2-glycoprotein	AZGP1	765368	740329	745059	750252	13302.7	1.77309	574118	589218	812365	658567	133407	20.2572	259156	237740	296044	264314	29492.2	11.158	483791	412969	400818	432526	44810.7	10.3602
A0A0A0MS15	2	Immunoglobulin heavy variable 3-49	IGHV3-49	2500.18	2236.04	2774.21	2503.47	269.1	10.7491	351.6	575.685	1084.28	670.523	375.435	55.9914	485.747	559.153	441.718	495.539	59.3268	11.9722	7013.22	5017.16	4887.51	5639.3	1191.62	21.1306
P0CG47	2	Polyubiquitin-B	UBB	957.911	1057.61	1427.44	1147.65	247.375	21.5548	2184.2	2956.99	2536.72	2559.31	386.889	15.117	3896.76	4153.16	4895.38	4315.1	518.632	12.019	1783.83	1368.01	1496.26	1549.37	212.934	13.7433
P01859	21	Immunoglobulin heavy constant gamma 2	IGHG2	194035	195530	186112	191892	5061.43	2.63764	222746	228998	246312	232686	12208	5.24658	183415	184501	201607	189841	10204	5.37504	160786	147077	153850	153904	6854.91	4.454
Q9NRD8	1	Dual oxidase 2	DUOX2	18369.1	35746.1	20653.7	24923	9442.46	37.8866	36478.8	18934.9	34709.9	30041.2	9658.91	32.1522	721.376	782.648	1336.87	946.966	339.057	35.8046	8769.37	25173.5	27615.9	20519.6	10249	49.9474
P59998	1	Actin-related protein 2/3 complex subunit 4	ARPC4	146.087	171.645	85.1124	134.281	44.4578	33.108	878.259	712.385	778.907	789.85	83.4769	10.5687	686.689	895.764	1072.42	884.958	193.093	21.8195	94.9698	34.2589	83.4112	70.8799	32.2371	45.4812
P80723	2	Brain acid soluble protein 1	BASP1	323463	282588	293254	299768	21201.8	7.07274	197990	218460	278410	231620	41793.8	18.0441	7279.56	7950.76	30406.8	15212.4	13163	86.5285	197188	214787	202075	204683	9084.86	4.4385
P61626	21	Lysozyme C	LYZ	105994	121629	111768	113131	7905.8	6.98821	257306	261015	283883	267401	14393.5	5.38273	295327	240346	319196	284956	40434.7	14.1898	189014	156936	133311	159754	27958.2	17.5008
P00441	1	Superoxide dismutase [Cu-Zn]	SOD1	2257.33	2278.87	2334.06	2290.09	39.5786	1.72826	5.5086	5.59375	20.0724	10.3916	8.38391	80.68	71.7577	101.09	12.0397	61.6291	45.3809	73.6355	537.324	353.665	521.775	470.921	101.844	21.6266
P48741	1	Putative heat shock 70 kDa protein 7	HSPA7	332.234	296.224	176.526	268.328	81.5158	30.3792	775.193	695.246	618.157	696.199	78.5221	11.2787	1555.73	1674.63	1502.01	1577.46	88.3375	5.6	80.5907	184.384	185.279	150.085	60.1851	40.1008
A0A0B4J2B5	8	Immunoglobulin heavy variable 3/OR16-9 (non-functional) (Fragment)	IGHV3OR16-9	55878.5	59384.7	52486.2	55916.4	3449.42	6.16888	93802.8	100729	90808.5	95113.6	5088.7	5.35013	111218	112859	131627	118568	11339.2	9.56342	68786.8	50013.7	52379.9	57060.1	10224.3	17.9184
Q6P5S2	35	Protein LEG1 homolog	LEG1	363402	354255	371904	363187	8826.11	2.43018	199980	222870	249704	224185	24888	11.1016	238522	302634	284733	275296	33081.5	12.0167	428965	450806	460116	446629	15990.1	3.58019
P0DP23	1	Calmodulin-1	CALM1	187.288	330.83	167.98	228.699	88.973	38.9039	5760.23	5879.02	5733.59	5790.95	77.4274	1.33704	281.201	355.838	1173.97	603.671	495.305	82.0488	195.798	281.326	207.148	228.091	46.4516	20.3654
O15347	2	High mobility group protein B3	HMGB3	16.1317	15.1397	12.7049	14.6588	1.76332	12.0291	5420.23	5674.35	8395.1	6496.56	1649.09	25.384	755.661	613.877	2284.18	1217.91	926.137	76.0434	95.3549	73.6749	7.26861	58.7662	45.8967	78.1005
A0A0B4J1X5	3	Immunoglobulin heavy variable 3-74	IGHV3-74	4898.73	5178.7	5438.23	5171.89	269.814	5.21693	3302.87	4008.28	3688.98	3666.71	353.228	9.63339	4757.48	4893.6	5138.05	4929.71	192.837	3.91172	7836.89	6414.03	7110.57	7120.5	711.481	9.99201
A0A0C4DH43	1	Immunoglobulin heavy variable 2-70D	IGHV2-70D	517.203	451.592	492.293	487.029	33.1211	6.80064	0	0	6.84232	2.28077	3.95041	173.205	354.098	433.605	106.756	298.153	170.455	57.1703	1043.69	640.221	719.311	801.073	213.799	26.6891
P80303	7	Nucleobindin-2	NUCB2	11752.7	11095.2	10397.2	11081.7	677.873	6.11705	1547.19	2313.59	3970.35	2610.38	1238.54	47.4469	1027.55	845.035	1677.76	1183.45	437.706	36.9857	7115.63	8228.09	8021.36	7788.36	591.699	7.59723
A0A0B4J1V0	3	Immunoglobulin heavy variable 3-15	IGHV3-15	5821.92	4390.24	4436.03	4882.73	813.685	16.6646	4285.4	3786.84	3969.56	4013.93	252.228	6.2838	7437.09	8549.46	6520.56	7502.37	1016.02	13.5427	18028.1	12404	11954.7	14128.9	3384.25	23.9526
P01714	1	Immunoglobulin lambda variable 3-19	IGLV3-19	1336.04	1365.33	1336.19	1345.85	16.8681	1.25334	3902.92	3074.01	3933.65	3636.86	487.685	13.4095	8577.42	4241.58	4729.4	5849.47	2375.04	40.6026	1306.77	1294.69	941.004	1180.82	207.777	17.5959
P30740	27	Leukocyte elastase inhibitor	SERPINB1	84503.4	84076.8	85894	84824.7	950.223	1.12022	85484.2	77909.8	99076.8	87490.3	10725.2	12.2587	46892.7	49155.5	55668.6	50572.3	4556.29	9.00946	100808	87892.6	90817.6	93172.8	6772.26	7.2685
P01861	6	Immunoglobulin heavy constant gamma 4	IGHG4	8716.92	9227.44	8653.84	8866.06	314.543	3.54772	25250	22481.7	23694.8	23808.8	1387.63	5.82821	14034.4	19997.9	22455.4	18829.2	4330.4	22.9983	13001.5	11609.2	12127.6	12246.1	703.678	5.74615
Q07654	2	Trefoil factor 3	TFF3	34799.6	36118.5	35155.4	35357.8	682.361	1.92987	29038.5	37539.6	37515.6	34697.9	4901.21	14.1254	8645.13	15582.7	8535.75	10921.2	4037.36	36.9681	6237.77	9679.62	9978.25	8631.88	2078.73	24.082
A0A0C4DH55	1	Immunoglobulin kappa variable 3D-7	IGKV3D-7	6.24936	6.01231	0	4.08722	3.54162	86.6511	624.91	1011.6	770.767	802.427	195.281	24.3363	782.06	463.856	426.711	557.542	195.323	35.0328	5.85303	0	0	1.95101	3.37925	173.205
P02766	6	Transthyretin	TTR	8901.28	8763.64	8158.07	8607.66	395.393	4.5935	2399.26	2756.01	5219.05	3458.11	1535.42	44.4006	2613.74	2558.33	2142.33	2438.13	257.665	10.5681	11000.8	9624.14	10692.2	10439.1	722.412	6.92028
Q9Y283	1	Inversin	INVS	5597.86	2925.3	3887.15	4136.77	1353.65	32.7225	4054.48	3502.62	3577.78	3711.62	299.289	8.06355	3142.55	2721.39	1337.15	2400.36	944.546	39.3501	20309.6	18329.1	17875.9	18838.2	1294.23	6.87027
Q6NVH7	1	ATPase SWSAP1	SWSAP1	432.644	414.416	425.328	424.129	9.17342	2.16288	3.32229	3.18855	32.1519	12.8876	16.6835	129.454	1.34159	1.59822	1.34283	1.42755	0.147807	10.3539	28.4144	52.8333	135.506	72.2514	56.1246	77.6796
Q9UBG3	13	Cornulin	CRNN	15828.3	16185.8	15782.1	15932.1	220.939	1.38676	8514.98	6645.23	10042.7	8400.97	1701.61	20.2549	7395.93	7474.29	3736.76	6202.33	2135.6	34.4323	32618.9	28173.8	26821	29204.5	3033.29	10.3864
Q8TBY9	1	Cilia- and flagella-associated protein 251	CFAP251	0	9.14286	0	3.04762	5.27863	173.205	1175.3	978.522	1049.25	1067.69	99.6771	9.33576	4.98675	9.33548	7.16705	7.1631	2.17437	30.3551	9.93847	27.5647	38.873	25.4587	14.5818	57.2762
Q6S8J3	2	POTE ankyrin domain family member E	POTEE	4286.91	4604.82	3903.85	4265.19	350.994	8.22926	849.616	478.712	721.065	683.131	188.339	27.57	533.481	1128.44	385.744	682.554	393.147	57.5995	2703.75	2444.81	2328.11	2492.23	192.256	7.71423
P62258	3	14-3-3 protein epsilon	YWHAE	114.528	260.084	158.408	177.673	74.6657	42.0242	501.039	1065.9	804.16	790.366	282.683	35.7661	1241.94	1968.01	2102.58	1770.84	462.959	26.1434	249.881	101.457	141.576	164.305	76.7781	46.729
Q8TDL5	13	BPI fold-containing family B member 1	BPIFB1	32801.2	35462.4	33254.5	33839.4	1423.71	4.20726	22941	25562	25756.1	24753	1572.27	6.35182	14321.3	14909.7	19708.6	16313.2	2955.2	18.1154	27987.7	28598.8	24631.7	27072.7	2135.99	7.88981
P69891	4	Hemoglobin subunit gamma-1	HBG1	4609.72	4712.88	4109.5	4477.37	322.733	7.20811	4437.56	4199.28	4640.79	4425.88	220.987	4.99308	2245.15	1325.84	1918.84	1829.94	466.057	25.4684	4177.15	3558.94	3662.6	3799.56	331.085	8.71376
Q04118	1	Basic salivary proline-rich protein 3	PRB3	0	0	0	0	0		3361.2	6287.34	10773.4	6807.32	3733.37	54.8435	17.5873	771.447	12505.5	4431.51	7002.42	158.015	0	0	0	0	0
P01700	3	Immunoglobulin lambda variable 1-47	IGLV1-47	15891.5	16072.5	16223.5	16062.5	166.201	1.03471	20184.7	19664.5	21120.9	20323.3	738.038	3.63148	18558.8	17945.5	22776.1	19760.1	2629.84	13.3088	13704.6	12079.4	12452.4	12745.5	851.295	6.67919
P05783	1	Keratin_ type I cytoskeletal 18	KRT18	35439	32296.1	31080.8	32938.6	2249.03	6.82793	41936.3	40268.9	43939.3	42048.2	1837.77	4.37062	58609.1	60546	54097.1	57750.7	3309.02	5.72984	44382.7	35490.4	35082.2	38318.4	5255.79	13.7161
P09960	16	Leukotriene A-4 hydrolase	LTA4H	13775.6	13717.2	15858.1	14450.3	1219.55	8.43962	9515.48	10023.1	9046.53	9528.36	488.4	5.12575	15676.6	13135.6	11243.3	13351.8	2224.58	16.6612	24138.5	21826.3	18629	21531.3	2766.6	12.8492
P25815	1	Protein S100-P	S100P	1129.22	1184.76	1050.36	1121.45	67.5379	6.02239	3249.83	3195.34	2960.99	3135.39	153.467	4.89468	2003.87	1927.94	3114.64	2348.81	664.307	28.2827	1724.07	1245.87	1417.69	1462.54	242.232	16.5624
P01034	14	Cystatin-C	CST3	107735	106725	107170	107210	505.715	0.471704	104621	116836	104893	108783	6975.06	6.41188	140287	161852	158139	153426	11529.1	7.51445	120081	106603	107430	111371	7554.29	6.78297
P12273	42	Prolactin-inducible protein	PIP	1.09756e+06	1.1626e+06	1.12864e+06	1.1296e+06	32530.4	2.87982	1.28227e+06	1.30873e+06	1.3963e+06	1.3291e+06	59683.4	4.49051	1.4014e+06	1.3149e+06	1.64052e+06	1.45227e+06	168666	11.6139	942857	872625	974156	929879	51995	5.59159
A0A0C4DH38	1	Immunoglobulin heavy variable 5-51	IGHV5-51	1270.73	1291.46	1523.16	1361.78	140.141	10.291	1965.28	1894.25	1774.1	1877.88	96.6368	5.14607	974.108	1004.15	1005.91	994.72	17.873	1.79678	1426.76	1114.99	1079.92	1207.22	190.93	15.8156
Q96DR5	20	BPI fold-containing family A member 2	BPIFA2	191409	188898	189282	189863	1352.65	0.712435	218025	215853	237718	223865	12045.7	5.38078	243704	241710	259973	248462	10018	4.03199	190066	156350	168697	171704	17058	9.93452
Q8NEV8	3	Exophilin-5	EXPH5	6589.76	5756.41	5243.08	5863.08	679.65	11.592	4818.35	3972.14	4540.12	4443.53	431.294	9.7061	1157.9	1567.95	2389.23	1705.02	627.005	36.774	4964.47	4300.29	4264.02	4509.59	394.352	8.74473
P01782	2	Immunoglobulin heavy variable 3-9	IGHV3-9	1025.74	1069.22	1024.75	1039.9	25.3969	2.44224	778.661	745.748	707.17	743.86	35.7827	4.81041	823.434	839.106	658.959	773.833	99.792	12.8958	3283.1	2231.48	1637.29	2383.96	833.429	34.9599
P32926	7	Desmoglein-3	DSG3	16931.4	13509.7	15311.9	15251	1711.67	11.2234	13730.5	12354	13665	13249.8	776.516	5.86059	8022.22	6550.07	10378.3	8316.86	1931.04	23.2183	22173.6	19339.3	19461.8	20324.9	1602.17	7.88282
P27482	1	Calmodulin-like protein 3	CALML3	2667.46	1925.29	2356.98	2316.58	372.734	16.0898	747.595	564.41	1079.16	797.055	260.914	32.7348	1066.88	1170.09	723.618	986.863	233.744	23.6855	2749.96	2618.03	2453.66	2607.22	148.45	5.6938
P11684	8	Uteroglobin	SCGB1A1	71020.3	62704	68117.7	67280.7	4220.85	6.27349	21159.9	34099.7	37110.5	30790	8474.69	27.5241	33495.9	31114.8	33931.7	32847.5	1516.28	4.61612	63648.7	63969.3	62451.5	63356.5	799.962	1.26264
P02774	10	Vitamin D-binding protein	GC	13863.4	14009	15076.5	14316.3	662.343	4.6265	14345.6	14328.3	13280	13984.6	610.311	4.36415	7955.95	4634.59	7181.74	6590.76	1737.76	26.3666	16293.7	14195.1	16683	15723.9	1338.19	8.51052
P02538	7	Keratin_ type II cytoskeletal 6A	KRT6A	61551.9	59328.7	59640.8	60173.8	1203.65	2.00029	53278.5	64986.2	58569.5	58944.7	5862.85	9.94635	14887.2	23582.9	31499.8	23323.3	8309.38	35.6269	74115.1	68733.1	73598.6	72148.9	2969.47	4.11575
Q08380	15	Galectin-3-binding protein	LGALS3BP	48782.4	50706.2	47846.6	49111.7	1457.94	2.96862	29895.2	33505.9	41146	34849	5744.4	16.4837	26990.9	32125.4	32212.9	30443.1	2989.98	9.82153	58266	53692	50613.1	54190.4	3850.72	7.10591
P04406	26	Glyceraldehyde-3-phosphate dehydrogenase	GAPDH	142205	145191	142603	143333	1621.27	1.13112	118725	118899	113635	117087	2990.07	2.55372	112291	126019	111700	116670	8101.98	6.94437	158894	140022	148656	149191	9447.32	6.33237
P02679	10	Fibrinogen gamma chain	FGG	30218.7	31803	29663.3	30561.7	1110.3	3.63297	34240	38236.2	43505.7	38660.6	4647.37	12.0209	38595.4	33494.4	38390.9	36826.9	2887.85	7.8417	18689.2	21222.1	24437.8	21449.7	2881.07	13.4318
P02100	3	Hemoglobin subunit epsilon	HBE1	38613.6	36391.1	32959	35987.9	2848.82	7.91603	67568.1	72182.4	73555.3	71101.9	3136.44	4.41119	38342.7	59987.6	54480	50936.8	11249	22.0843	35207.9	34040.5	32749	33999.1	1230	3.61773
P52566	10	Rho GDP-dissociation inhibitor 2	ARHGDIB	20260.5	20249.8	19002.4	19837.6	723.302	3.64612	15299.9	17613.6	16410.5	16441.3	1157.18	7.03826	26534.1	22231.1	24789	24518	2164.26	8.82722	24034.1	22446.4	21629.6	22703.4	1222.69	5.38549
P00558	28	Phosphoglycerate kinase 1	PGK1	58269.9	55050	60970	58096.6	2963.8	5.10151	41408.3	43059.6	45895.7	43454.5	2269.62	5.22297	34809.7	37285.8	45994.8	39363.4	5874.86	14.9247	81902.4	66055.9	65655	71204.4	9266.89	13.0145
A0A075B6H7	5	Probable non-functional immunoglobulin kappa variable 3-7	IGKV3-7	28716.6	28577.3	29358.3	28884.1	416.598	1.44231	17852.1	20352.8	19785	19330	1310.98	6.78211	12928.9	14602.2	17408.3	14979.8	2263.46	15.1101	36110.8	25377.5	27178.7	29555.7	5747.92	19.4478
P14174	3	Macrophage migration inhibitory factor	MIF	25222.5	24680.3	24382.6	24761.8	425.842	1.71975	14893.5	16455.9	23164.9	18171.4	4394.46	24.1833	12975.3	13139.4	14545.3	13553.3	862.946	6.36703	27718.8	33346.4	27724.4	29596.5	3247.48	10.9725
O95274	5	Ly6/PLAUR domain-containing protein 3	LYPD3	15066.3	18999.6	17601.2	17222.3	1993.81	11.5769	7249.41	6698.54	7455.25	7134.4	391.244	5.48391	9522.72	12828.5	7836.6	10062.6	2539.36	25.2356	15554.8	13391.5	12856.1	13934.2	1428.83	10.2541
Q9BYZ2	4	L-lactate dehydrogenase A-like 6B	LDHAL6B	101898	74723.9	107168	94596.6	17410.8	18.4054	25351	28816.5	24214.5	26127.3	2397.19	9.17502	43933	43680	42444.1	43352.4	796.691	1.83771	196431	78501.2	95785.8	123573	63686.4	51.5376
P40925	5	Malate dehydrogenase_ cytoplasmic	MDH1	7894.13	7287.05	7501.69	7560.96	307.849	4.07156	4158.75	4886	4092.96	4379.24	440.099	10.0497	6278.64	8688.77	7070.91	7346.1	1228.41	16.7219	6827.32	7436.29	7557.34	7273.65	391.242	5.37889
A1L167	1	Ubiquitin-conjugating enzyme E2Q-like protein 1	UBE2QL1	1814.38	3129.23	2474.99	2472.87	657.428	26.5857	10263.5	10772.1	9973.27	10336.3	404.344	3.91189	77.0692	0	0	25.6897	44.4959	173.205	39.0643	46.9037	57.1671	47.7117	9.07842	19.0277
P01036	30	Cystatin-S	CST4	2.50671e+06	2.55924e+06	2.44635e+06	2.5041e+06	56490	2.2559	2.70007e+06	2.80266e+06	2.83803e+06	2.78025e+06	71655	2.57728	1.76356e+06	2.03595e+06	2.26182e+06	2.02044e+06	249493	12.3484	2.03094e+06	1.91263e+06	1.97557e+06	1.97305e+06	59195.9	3.00022
Q9Y6D6	1	Brefeldin A-inhibited guanine nucleotide-exchange protein 1	ARFGEF1	5666.66	7282.8	6527.25	6492.23	808.639	12.4555	9421.68	4885.8	9341.47	7882.98	2595.95	32.9311	1671.77	2226.36	1390.34	1762.82	425.382	24.1307	3869.5	5397.86	6480.1	5249.15	1311.64	24.9876
P02042	1	Hemoglobin subunit delta	HBD	335.116	235.482	272.536	281.045	50.3592	17.9186	216.269	64.855	109.214	130.113	77.8406	59.8255	56.2831	72.0621	29.9649	52.77	21.2673	40.3019	549.589	423.19	413.521	462.1	75.922	16.4298
P01011	7	Alpha-1-antichymotrypsin	SERPINA3	7253.82	7616.39	7958.43	7609.54	352.356	4.63045	3566.57	4988.73	4134.01	4229.77	715.898	16.9252	4426.73	3405.48	3808.49	3880.23	514.392	13.2567	6764.96	6627.84	5264.63	6219.14	829.472	13.3374
P02790	14	Hemopexin	HPX	21533.7	21585.4	21733.7	21617.6	103.821	0.48026	12144.2	15262.9	17942.1	15116.4	2901.74	19.196	12835.7	13087.6	17099.9	14341.1	2392.5	16.6829	35955.5	29200.6	27369	30841.7	4522.37	14.6632
P63261	56	Actin_ cytoplasmic 2	ACTG1	693055	700236	689788	694360	5344.75	0.769738	639247	647396	680466	655703	21829.1	3.32911	607053	607699	600022	604925	4258.28	0.703935	944213	777725	795205	839048	91494.4	10.9045
P52209	26	6-phosphogluconate dehydrogenase_ decarboxylating	PGD	74956.3	66411.7	72729.5	71365.9	4432.51	6.21096	49727.9	61221.2	63332.9	58094	7321.79	12.6034	59092.8	55812.9	54803.7	56569.8	2242.49	3.96411	101056	83790.6	86743.9	90530.2	9234.5	10.2005
P09104	4	Gamma-enolase	ENO2	1745.69	1986.67	2238.57	1990.31	246.459	12.383	24298.6	19056.2	25112	22822.3	3286.75	14.4015	2275.1	2061.13	10883.7	5073.31	5033.09	99.2072	1904.98	2027.15	2104.39	2012.17	100.544	4.99678
O14556	1	Glyceraldehyde-3-phosphate dehydrogenase_ testis-specific	GAPDHS	533.558	821.203	644.578	666.446	145.064	21.7667	18.8639	0	4.38343	7.74912	9.87208	127.396	2005.75	2041.8	325.809	1457.78	980.485	67.2586	39.1786	98.065	90.3114	75.8517	31.9955	42.1817
P01877	27	Immunoglobulin heavy constant alpha 2	IGHA2	426918	439948	413129	426665	13411.6	3.14335	607768	616322	649176	624422	21860.4	3.5009	711439	1.19348e+06	770064	891661	263022	29.498	439086	414791	439727	431202	14215.2	3.29666
A0A075B6I9	1	Immunoglobulin lambda variable 7-46	IGLV7-46	3082.63	2754.12	2802.67	2879.81	177.32	6.15736	3833.96	4802.83	3979.74	4205.51	522.405	12.4219	6656.72	7374.14	6938.41	6989.76	361.458	5.17126	5323.71	3415.97	3206.48	3982.06	1166.62	29.297
A8MUU1	1	Putative fatty acid-binding protein 5-like protein 3	FABP5P3	2913.25	2366.62	2771.6	2683.82	283.691	10.5704	667.787	752.375	688.858	703.007	44.0328	6.2635	5125.37	1704.71	6331.53	4387.21	2400.11	54.707	6331.86	4475.22	4570.48	5125.85	1045.52	20.3969
P04080	19	Cystatin-B	CSTB	299970	312551	326040	312854	13038	4.16744	402486	444733	484769	443996	41146.8	9.26737	285817	225471	271655	260981	31557.2	12.0917	348156	285522	317125	316934	31317.6	9.8814
Q9P2K8	2	eIF-2-alpha kinase GCN2	EIF2AK4	1210.65	1174.49	954.052	1113.06	138.889	12.4781	2894.11	3438.86	3548.61	3293.86	350.519	10.6416	1591.87	1913.14	3611.02	2372.01	1084.97	45.7406	995.234	1051.31	1226.29	1090.94	120.522	11.0475
Q06830	7	Peroxiredoxin-1	PRDX1	11040.3	11337.6	11081.7	11153.2	161.028	1.44378	15389.9	16474.6	17141	16335.2	883.849	5.41071	14368.1	15856.3	14565.3	14929.9	808.28	5.41383	14649.6	11704.3	11725.5	12693.1	1694.42	13.3491
P62937	15	Peptidyl-prolyl cis-trans isomerase A	PPIA	76981.4	74078.3	74818.9	75292.9	1508.48	2.00348	44986.8	45314.6	55568.7	48623.4	6017.1	12.3749	48171.3	69108.6	50390.3	55890.1	11501.2	20.5783	107539	85027.2	87731.3	93432.4	12290.9	13.1549
Q01518	20	Adenylyl cyclase-associated protein 1	CAP1	67593.1	73555.4	75543.7	72230.7	4137.56	5.72825	70000.6	61886.2	80481.2	70789.4	9322.59	13.1695	87541.2	85934	78487.5	83987.6	4830.49	5.75144	52416.7	51991.1	57887	54098.3	3288.05	6.07792
P62736	15	Actin_ aortic smooth muscle	ACTA2	46458.4	47953.8	47027	47146.4	754.8	1.60097	53585.2	57942.4	62584.9	58037.5	4500.61	7.75466	51296	53033.6	63508.2	55945.9	6606.49	11.8087	42826.2	34695.5	34337.7	37286.5	4800.89	12.8757
P01860	12	Immunoglobulin heavy constant gamma 3	IGHG3	11772.4	12789.8	11773.6	12111.9	587.088	4.8472	15938	17403.7	20664.3	18002	2419.32	13.4392	14120.5	12507.8	14381.4	13669.9	1014.84	7.42392	12776.1	10853.2	11191.7	11607	1026.56	8.84432
Q96SN8	1	CDK5 regulatory subunit-associated protein 2	CDK5RAP2	0	8.32294	5.1815	4.50148	4.20293	93.3678	0	9.95498	0	3.31833	5.74751	173.205	1040.15	577.066	147.595	588.271	446.384	75.8806	108.192	69.5537	46.5779	74.7744	31.137	41.6412
A0A0C4DH25	2	Immunoglobulin kappa variable 3D-20	IGKV3D-20	5931.3	6075.25	6311.32	6105.96	191.861	3.14219	4574.06	4401.54	5655.76	4877.12	679.814	13.9388	3089.3	3662.55	2200.79	2984.22	736.523	24.6806	6611.72	5387.1	5466.71	5821.85	685.209	11.7696
P13796	23	Plastin-2	LCP1	62188	63751.1	63893	63277.4	946.064	1.49511	92142.2	102350	91828	95440	5986.08	6.27209	67858.9	54387.6	87718.5	69988.3	16767.2	23.9571	54025.9	43461.6	46500.3	47995.9	5438.61	11.3314
O95995	2	Dynein regulatory complex subunit 4	GAS8	38.2239	133.366	66.2121	79.2674	48.8963	61.6853	651.37	280.435	888.417	606.741	306.438	50.5056	62.6799	63.285	14.7399	46.9016	27.8545	59.3892	0	14.3125	3.21959	5.84402	7.50849	128.482
P49640	1	Homeobox even-skipped homolog protein 1	EVX1	15984.2	15076.3	14763.7	15274.7	633.969	4.15044	13106.8	14770	14214.2	14030.4	846.722	6.03493	1946.95	4694.87	6883.1	4508.31	2473.36	54.8622	17311.1	15724.4	16010	16348.5	845.767	5.17335
P02768	186	Albumin	ALB	5.76662e+06	6.00487e+06	5.78093e+06	5.8508e+06	133616	2.28371	5.46664e+06	5.76933e+06	5.5275e+06	5.58782e+06	160108	2.8653	5.83951e+06	5.85573e+06	5.75716e+06	5.81747e+06	52851.3	0.908494	5.4221e+06	5.36477e+06	5.35097e+06	5.37928e+06	37721.2	0.701232
P01591	22	Immunoglobulin J chain	JCHAIN	341342	319876	314807	325342	14086.9	4.32987	265188	298664	326816	296889	30852.2	10.3918	249623	229775	258628	246009	14762.3	6.00074	389656	335150	337240	354015	30883.4	8.72375
P01857	26	Immunoglobulin heavy constant gamma 1	IGHG1	617433	628325	610036	618598	9200.35	1.48729	582177	581717	638786	600893	32816.6	5.4613	498088	388614	443532	443412	54737	12.3445	635762	544421	587777	589320	45689.9	7.75298
A8MVM7	2	Putative uncharacterized protein ENSP00000382790	A8MVM7	0	0	10.4098	3.46992	6.01007	173.205	3154.94	3847.56	4087.5	3696.66	484.247	13.0996	53.9221	118.836	3001.85	1058.2	1683.56	159.096	0	0	49.6741	16.558	28.6794	173.205
Q05707	7	Collagen alpha-1(XIV) chain	COL14A1	3726.23	5095.57	4367.08	4396.29	685.135	15.5844	19146.3	19229.7	20485.9	19620.6	750.492	3.82501	4233.21	7597.8	17242.8	9691.26	6752.71	69.6784	3664.06	4463.63	4493.58	4207.09	470.515	11.1839
P04792	2	Heat shock protein beta-1	HSPB1	2090.8	1887.27	2129.59	2035.89	130.161	6.39333	1817.42	2085.34	2216.08	2039.61	203.225	9.96387	1260.12	898.398	476.687	878.403	392.101	44.6379	3081.8	2405.27	2497.3	2661.45	366.924	13.7866
P31947	18	14-3-3 protein sigma	SFN	82288.4	82637.3	81119.5	82015.1	794.97	0.969298	53176.2	57262.8	57166.1	55868.4	2331.99	4.17408	47775.6	43246.8	63944.6	51655.7	10880.8	21.0641	63849.4	70707.2	71947.1	68834.5	4361.59	6.33634
P00738	26	Haptoglobin	HP	98855.4	96640.6	93718.7	96404.9	2576.44	2.67252	109500	113967	121460	114976	6043.41	5.25625	114503	124225	128070	122266	6992.31	5.71894	106731	88993.3	95606.3	97110	8963.77	9.23053
Q99961	1	Endophilin-A2	SH3GL1	9513.03	8495.99	10494	9501.02	999.075	10.5154	7226.99	7929.94	9033.85	8063.59	910.811	11.2953	4916.46	4379.71	6135.3	5143.82	899.608	17.4891	15987.9	9566.51	10217.1	11923.8	3534.58	29.643
Q9BRA2	1	Thioredoxin domain-containing protein 17	TXNDC17	1295.49	1284.2	1173.42	1251.04	67.4543	5.39187	1622.49	1585.71	1809.49	1672.57	120.002	7.1747	1727.92	1626.17	1969.16	1774.41	176.157	9.9276	1331.45	861.095	927.26	1039.94	254.618	24.484
Q6MZM9	1	Proline-rich protein 27	PRR27	3909.38	4287.35	3858.92	4018.55	234.153	5.8268	7254.94	8284.59	8250.2	7929.91	584.796	7.37456	5409.47	4072.68	2456.22	3979.46	1478.83	37.1617	3472.4	2736.66	2145.47	2784.84	664.775	23.8712
Q14515	8	SPARC-like protein 1	SPARCL1	11096	10605.8	9911.97	10537.9	594.901	5.64535	5892.29	5056.41	10561.9	7170.21	2966.9	41.3781	2873.09	4416.47	5208.75	4166.11	1187.79	28.5108	11677	10476.7	10816.7	10990.1	618.642	5.62908
P17066	5	Heat shock 70 kDa protein 6	HSPA6	4913.5	4976.53	4874.09	4921.37	51.671	1.04993	5042.91	7248.49	9239.78	7177.06	2099.35	29.2508	23190.5	9935.12	21771.1	18298.9	7277.95	39.7726	12625.6	9377.57	10274.9	10759.4	1677.31	15.5893
Q9H299	3	SH3 domain-binding glutamic acid-rich-like protein 3	SH3BGRL3	9852.43	11517.2	10933	10767.6	844.649	7.84439	8823.5	7988.61	10011.4	8941.16	1016.51	11.3688	1700.41	4076.85	5592.61	3789.95	1961.89	51.7656	14874.2	12291.1	11707.2	12957.5	1685.35	13.0068
P13797	3	Plastin-3	PLS3	659.937	618.02	636.535	638.164	21.0055	3.29155	583.817	512.356	291.69	462.621	152.282	32.9172	530.293	166.339	250.623	315.752	190.518	60.3378	1549.68	1160.4	1256.53	1322.2	202.782	15.3366
P04040	5	Catalase	CAT	6473.8	4962.5	6092.97	5843.09	786.026	13.4522	3918.91	5419.43	4598.58	4645.64	751.367	16.1736	7903.44	6030.98	7749.33	7227.92	1039.44	14.3809	8483.58	7690.38	7717.26	7963.74	450.393	5.65555
P01597	2	Immunoglobulin kappa variable 1-39	IGKV1-39	503.149	527.983	778.956	603.362	152.575	25.2874	577.683	1584.04	1408.36	1190.02	537.53	45.1696	310.551	174.968	210.854	232.124	70.2495	30.2637	687.416	400.062	380.837	489.438	171.723	35.0857
P61006	1	Ras-related protein Rab-8A	RAB8A	0	0	0	0	0		663.545	859.657	653.405	725.536	116.263	16.0245	3.67747	28914.7	14585.2	14501.2	14455.7	99.6862	0	0	0	0	0
P07858	3	Cathepsin B	CTSB	3048.66	3035.48	3206.86	3097	95.3661	3.0793	1586.47	1593.84	2396.85	1859.05	465.764	25.0538	4977.47	4559.85	2840.54	4125.95	1132.62	27.4511	4043.59	3238.48	3525.51	3602.53	408.043	11.3266
P15516	1	Histatin-3	HTN3	1044.86	1253.67	987.582	1095.37	140.053	12.7859	986.377	895.41	953.132	944.973	46.029	4.87093	845.759	304.567	447.262	532.529	280.491	52.6714	426.715	464.248	312.237	401.067	79.1847	19.7435
P01619	6	Immunoglobulin kappa variable 3-20	IGKV3-20	11101.9	12262.1	10428.1	11264	927.705	8.23598	43705.6	52840.2	53492.3	50012.7	5471.85	10.9409	11177.4	10726.4	56561.4	26155	26333.6	100.683	7207.05	7418.14	7281.9	7302.36	107.025	1.46562
P26038	11	Moesin	MSN	16533.3	15224.6	15530.4	15762.8	684.573	4.34297	10723.5	13594.9	13145.1	12487.8	1544.44	12.3676	15562.1	17711.7	14186.6	15820.1	1776.68	11.2305	22432.4	18900.2	17598	19643.5	2501.46	12.7342
P40926	1	Malate dehydrogenase_ mitochondrial	MDH2	196.523	203.588	155.608	185.24	25.9034	13.9837	338.922	356.133	802.047	499.034	262.558	52.6132	3.30363	0.0923826	48.5708	17.3223	27.1096	156.501	86.7434	210.185	249.954	182.294	85.1048	46.6855
P16885	3	1-phosphatidylinositol 4_5-bisphosphate phosphodiesterase gamma-2	PLCG2	46628.8	64970.3	62024.5	57874.6	9849.83	17.0193	4003.94	11807.2	26842.5	14217.9	11608.5	81.6474	6221.32	10836.1	11088.3	9381.93	2740.07	29.2058	10267.4	8282.36	10275.8	9608.51	1148.49	11.9528
A8K2U0	57	Alpha-2-macroglobulin-like protein 1	A2ML1	142537	144262	143517	143439	864.82	0.60292	159529	187458	186857	177948	15954.2	8.96566	176583	195639	196992	189738	11412.8	6.01506	174003	147680	146121	155935	15667	10.0472
P60174	20	Triosephosphate isomerase	TPI1	41735.3	40848.4	41628.8	41404.2	484.263	1.1696	52098.5	56483.8	66070.4	58217.6	7145.52	12.2738	76858.6	53302.7	76200.1	68787.2	13414	19.5007	54778.5	49391.3	48806.2	50992	3292.25	6.4564
A0A0B4J1Y9	1	Immunoglobulin heavy variable 3-72	IGHV3-72	516.999	536.069	499.933	517.667	18.0771	3.49204	108.656	61.5754	106.905	92.3788	26.6909	28.8929	6.95374	0	109.64	38.8647	61.392	157.964	1240.23	1068.23	1101.15	1136.53	91.2976	8.03299
Q8N1I0	2	Dedicator of cytokinesis protein 4	DOCK4	3918.61	3728.72	4565.96	4071.09	438.957	10.7823	3152.93	2999.65	3296.22	3149.6	148.312	4.70892	3288.04	2194.69	3511.93	2998.22	704.825	23.5081	5893.44	4586.55	4957.46	5145.82	673.495	13.0882
P01008	6	Antithrombin-III	SERPINC1	11135.1	10480	12092.8	11235.9	811.116	7.21894	3418.86	3046.45	8456.79	4974.03	3021.9	60.7535	6077.61	5229.41	5801.2	5702.74	432.587	7.58561	13981.4	10389.1	11009	11793.2	1920.25	16.2827
P01037	17	Cystatin-SN	CST1	1.02347e+06	984050	981864	996462	23417.6	2.35007	557847	589103	762571	636507	110287	17.3269	281928	761810	517186	520308	239956	46.1182	1.31914e+06	1.23275e+06	1.1547e+06	1.23553e+06	82254.8	6.65744
P14780	21	Matrix metalloproteinase-9	MMP9	27186	24939.1	25370.6	25831.9	1192.41	4.61604	30519.9	30752.5	32185.7	31152.7	902.093	2.89571	22246.9	18060.5	27567.8	22625.1	4764.93	21.0604	39350.4	31482.3	33634.5	34822.4	4066.33	11.6773
P17931	3	Galectin-3	LGALS3	3112.07	3357.7	3213.16	3227.64	123.457	3.825	2297.13	2554.9	2076.61	2309.55	239.387	10.3651	1591.93	2317.3	885.367	1598.2	715.985	44.7995	3426.7	3606.32	3670.86	3567.96	126.523	3.5461
P01766	2	Immunoglobulin heavy variable 3-13	IGHV3-13	678.848	444.129	537.149	553.376	118.198	21.3594	601.349	491.994	476.23	523.191	68.1444	13.0248	1334.44	812.894	822.363	989.9	298.421	30.1465	524.411	586.4	521.673	544.161	36.6056	6.72697
P68871	13	Hemoglobin subunit beta	HBB	90991	90323.1	92252.5	91188.9	979.778	1.07445	94048.7	101261	99436.6	98249	3750.18	3.81702	86922.9	85547.6	103635	92035.3	10069.5	10.9409	138042	110108	113545	120565	15232.6	12.6343
Q9HD67	2	Unconventional myosin-X	MYO10	69886.2	65322.4	65603.8	66937.5	2557.57	3.82084	23444.4	22631	26452.9	24176.1	2013.32	8.32773	11920.6	17597.5	45176.2	24898.1	17789.3	71.4483	23119.3	26925.4	28446.3	26163.7	2743.99	10.4878
P62942	1	Peptidyl-prolyl cis-trans isomerase FKBP1A	FKBP1A	313.733	414.797	486.97	405.167	87.0191	21.4774	14.0499	61.0524	6.79645	27.2996	29.4549	107.895	0	19.1344	70.7503	29.9616	36.5968	122.146	441.737	544.105	611.068	532.303	85.28	16.0209
P18510	11	Interleukin-1 receptor antagonist protein	IL1RN	57786.4	58962	59930.1	58892.8	1073.52	1.82284	40112.7	43900.6	57652.4	47221.9	9229.49	19.5449	45295.5	51729.8	49819.4	48948.2	3304.46	6.75093	72705.1	62193.7	63897.2	66265.3	5641.7	8.51381
P01033	8	Metalloproteinase inhibitor 1	TIMP1	32207.5	30056.7	24172.7	28812.3	4159.41	14.4362	19897.8	20491.4	18621.1	19670.1	955.713	4.85871	26689.6	27761.2	32759.5	29070.1	3239.75	11.1446	20965	25560.2	28496.3	25007.2	3795.97	15.1795
P63104	14	14-3-3 protein zeta/delta	YWHAZ	21536	19943.1	19766.3	20415.1	974.709	4.77445	8698.33	10249.9	10584.7	9844.31	1006.46	10.2238	6220.3	11098.9	14773.1	10697.4	4290.53	40.108	13268.1	20306.8	17313.9	16962.9	3532.43	20.8244
P32119	1	Peroxiredoxin-2	PRDX2	71.4288	92.2751	109.084	90.9293	18.8637	20.7455	2.49723	9.93756	0	4.14493	5.16962	124.722	0	21.1343	10.6979	10.6107	10.5674	99.5918	62.3691	75.6627	48.0234	62.0184	13.823	22.2885
P23280	24	Carbonic anhydrase 6	CA6	268092	286424	300552	285023	16275.5	5.71024	236262	258969	259898	251709	13385.9	5.31798	223987	207139	267193	232773	30976.1	13.3074	327541	285290	295489	302774	22047.2	7.28174
P52565	1	Rho GDP-dissociation inhibitor 1	ARHGDIA	2141.45	2226.15	2172.53	2180.05	42.8442	1.96529	1388.69	835.926	1588.16	1270.92	389.698	30.6626	414.831	14.5318	0	143.121	235.42	164.49	1690.02	1852.59	2707.97	2083.53	546.86	26.2468
A0A0A0MRZ8	1	Immunoglobulin kappa variable 3D-11	IGKV3D-11	729.504	638.627	701.492	689.874	46.5392	6.74604	533.869	768.95	652.466	651.762	117.542	18.0345	785.549	873.36	1023.34	894.084	120.244	13.4489	906.805	894	852.553	884.453	28.3583	3.20631
P30838	3	Aldehyde dehydrogenase_ dimeric NADP-preferring	ALDH3A1	5805.05	5789.51	6341.59	5978.72	314.356	5.25791	4911.25	5209.92	5449.26	5190.14	269.554	5.19357	8051.69	6799.46	7236.37	7362.51	635.572	8.63255	8001.53	5732.01	6105.25	6612.93	1216.96	18.4027
P07237	15	Protein disulfide-isomerase	P4HB	9436.19	9344.78	9920.28	9567.09	309.272	3.23267	11575.5	12727	13713.8	12672.1	1070.19	8.4452	12172.8	11947	11062.7	11727.5	586.69	5.00267	12157.4	9393.73	9046.54	10199.2	1704.68	16.7139
Q92928	1	Putative Ras-related protein Rab-1C	RAB1C	0	0	0	0	0		62.5331	28.5596	33.6175	41.5701	18.3298	44.0938	0	318.236	267.423	195.22	170.964	87.575	0	0	0	0	0
O14514	1	Adhesion G protein-coupled receptor B1	ADGRB1	1130.61	966.616	1818.58	1305.27	452.041	34.6319	1546.13	1517.23	2776.09	1946.48	718.608	36.9183	303.288	282.276	1292	625.854	576.993	92.1929	5397.49	1828.16	2128.65	3118.1	1979.72	63.4912
P29373	1	Cellular retinoic acid-binding protein 2	CRABP2	1145.67	1094.53	1114.55	1118.25	25.7692	2.30443	1250.13	1401.61	1404.7	1352.15	88.3607	6.53484	1904.07	2181.97	1514.52	1866.86	335.277	17.9594	1959.35	1340.74	1184.94	1495.01	409.605	27.3981
P04264	11	Keratin_ type II cytoskeletal 1	KRT1	4968.97	4920.12	2537.57	4142.22	1389.88	33.5541	4539.88	4701.99	943.645	3395.17	2124.63	62.578	3741.94	3360.51	3624.86	3575.77	195.392	5.46434	50617.1	7438.35	17147.3	25067.6	22652.8	90.3669
P15311	7	Ezrin	EZR	3155.05	3074.64	3133.41	3121.03	41.6079	1.33315	4620.97	4372.74	5383.87	4792.53	526.945	10.9951	4881.27	4413.14	2951.68	4082.03	1006.51	24.6571	5166.84	4509.48	4079.37	4585.23	547.68	11.9444
Q9Y6D5	2	Brefeldin A-inhibited guanine nucleotide-exchange protein 2	ARFGEF2	1217.46	1121.52	995.033	1111.34	111.563	10.0386	1752.43	2210.78	1916	1959.74	232.288	11.853	1087.56	1747.89	2016.24	1617.23	477.926	29.5521	1889.87	1476.34	1490.36	1618.86	234.806	14.5044
A0M8Q6	1	Immunoglobulin lambda constant 7	IGLC7	588.439	596.132	587.59	590.721	4.70582	0.796624	819.731	815.552	793.208	809.497	14.2608	1.76169	495.566	620.989	797.281	637.945	151.57	23.7591	91.462	354.09	424.806	290.12	175.638	60.54
P23528	5	Cofilin-1	CFL1	8941.17	9426.08	9000.32	9122.52	264.543	2.89989	6504.91	6670.21	8983.43	7386.19	1385.72	18.761	4804.25	6842.71	6836.77	6161.24	1175.2	19.074	7978.44	7729.6	7531.73	7746.59	223.838	2.88951
Q9NP55	2	BPI fold-containing family A member 1	BPIFA1	1126.13	1459.82	742.476	1109.48	358.962	32.3542	6403.8	7110	5747.91	6420.57	681.199	10.6096	1389.7	258.149	3264.34	1637.4	1518.32	92.728	1369.49	2975.9	1787.92	2044.44	833.359	40.7623
P06744	25	Glucose-6-phosphate isomerase	GPI	67554.6	68357.2	67961.6	67957.8	401.304	0.590519	62970.1	63284.6	71800.8	66018.5	5010.07	7.58889	56174.7	53176.9	67074.4	58808.7	7313.57	12.4362	82862.9	67568.1	74173.5	74868.2	7671.03	10.2461
P61981	2	14-3-3 protein gamma	YWHAG	5580.18	4954.63	4706.25	5080.35	450.329	8.86413	6074.04	7945.66	11758.6	8592.78	2897.01	33.7145	322.128	288.645	6480.43	2363.74	3565.2	150.829	6140.67	4736.27	5764.61	5547.18	727.009	13.1059
Q92922	2	SWI/SNF complex subunit SMARCC1	SMARCC1	579.008	537.822	606.566	574.465	34.5962	6.02233	587.417	675.625	692.043	651.695	56.2686	8.63419	564.088	395.504	494.431	484.674	84.7142	17.4786	501.534	529.466	591.682	540.894	46.1476	8.53172
P02788	70	Lactotransferrin	LTF	527055	509189	508377	514874	10557.2	2.05045	529845	539664	567897	545802	19754.8	3.61941	381681	369096	510267	420348	78126	18.586	570622	468302	478356	505760	56396.7	11.1509
P32320	1	Cytidine deaminase	CDA	279.227	278.054	211.855	256.379	38.5634	15.0416	365.927	291.951	240.897	299.592	62.8642	20.9833	187.752	256.212	154.106	199.357	52.0329	26.1004	8.30721	64.7443	165.967	79.6729	79.8832	100.264
P10599	10	Thioredoxin	TXN	109010	108120	112738	109956	2450.19	2.22833	107152	108748	121625	112508	7935.76	7.05348	96066.8	80444.9	118450	98320.5	19102.5	19.4288	149602	121522	127925	133016	14716.1	11.0634
P06733	31	Alpha-enolase	ENO1	159356	156326	154924	156869	2265.23	1.44403	117336	121583	141892	126937	13124.1	10.3391	125126	163165	164810	151033	22452	14.8656	174685	152015	157672	161457	11799.5	7.30815
P61769	5	Beta-2-microglobulin	B2M	28878.9	30210.3	26486.3	28525.2	1887.01	6.61525	15158	15364.8	56999.4	29174.1	24097.7	82.5996	14862.5	15452.7	12234.4	14183.2	1713.32	12.08	11260.3	12083.3	12534.7	11959.4	646.16	5.40293
O75594	1	Peptidoglycan recognition protein 1	PGLYRP1	1362.19	1107.91	1074.81	1181.64	157.241	13.307	924.58	1000.32	1083.81	1002.9	79.6472	7.94165	70.8966	368.482	0	146.459	195.517	133.496	534.924	548.496	543.672	542.364	6.87997	1.26851
P02533	2	Keratin_ type I cytoskeletal 14	KRT14	24392.8	25367.3	24750.4	24836.9	492.977	1.98486	23458.7	25211	25605	24758.2	1142.57	4.61492	13490.3	12095.6	24946.8	16844.2	7051.6	41.8637	23335.9	22903.7	22113	22784.2	620.18	2.72197
Q8TD19	7	Serine/threonine-protein kinase Nek9	NEK9	55333	49549	73291.7	59391.2	12380.7	20.846	45297.1	48114.9	54076.7	49162.9	4482.63	9.11791	72752.5	53627.1	65123.4	63834.3	9627.64	15.0822	119193	67226.7	69341.7	85253.8	29411.2	34.4984
P22079	44	Lactoperoxidase	LPO	170274	170859	169713	170282	573.064	0.336538	187518	195007	213632	198719	13446.8	6.76676	209580	167838	235779	204399	34265.5	16.764	231010	203205	209527	214581	14575.5	6.79257
P13647	1	Keratin_ type II cytoskeletal 5	KRT5	1310.2	1278.01	1422.06	1336.75	75.6094	5.65619	1148.42	948.096	1941.59	1346.04	525.402	39.0333	1696.06	1537.41	1610.64	1614.7	79.4062	4.9177	1930.57	1830.04	1979.85	1913.49	76.3517	3.99019
A0A0J9YVY3	1	Immunoglobulin heavy variable 7-4-1	IGHV7-4-1	112.709	157.06	229.343	166.37	58.8718	35.3859	148.198	187.156	143.514	159.623	23.9595	15.0101	29.8121	7.69182	176.723	71.4091	91.873	128.657	222.426	144.035	183	183.154	39.1955	21.4003
P30044	6	Peroxiredoxin-5_ mitochondrial	PRDX5	6107.4	6275.61	5423.03	5935.34	451.582	7.60835	6649.35	7058.16	7155.8	6954.44	268.686	3.86352	3958	4384.29	7033.88	5125.39	1666.49	32.5144	5631.75	4541.39	4767.53	4980.22	575.452	11.5548
P01614	4	Immunoglobulin kappa variable 2D-40	IGKV2D-40	19908.4	18073.3	20858	19613.2	1415.63	7.21775	11345.9	12466.3	11978.5	11930.3	561.778	4.70885	16251.5	15787.8	54765.7	28935	22371.2	77.3155	29949.7	22796.2	23719.1	25488.3	3891.11	15.2663
P07602	4	Prosaposin	PSAP	9545.38	8931.16	11769	10081.9	1493.05	14.8093	12539.7	15068.9	15655.6	14421.4	1655.76	11.4813	15370.7	15476.5	12752.7	14533.3	1542.9	10.6163	22294.4	11255.2	13589.9	15713.2	5817.84	37.0252
P07737	14	Profilin-1	PFN1	83000.9	85843.6	82433.9	83759.5	1827.04	2.1813	94025.4	95071.1	100367	96487.9	3399.94	3.52369	91509.5	85142	106389	94346.8	10903.9	11.5573	95347.7	79179.1	82867.9	85798.3	8473.25	9.87578
A0A0J9YX35	2	Immunoglobulin heavy variable 3-64D	IGHV3-64D	373.035	379.695	284.895	345.875	52.9155	15.299	44.1107	39.0249	1759.34	614.16	991.762	161.483	22.2142	43.6849	54.5451	40.1481	16.4531	40.981	157.976	73.1752	125.798	118.983	42.8094	35.9793
A0A0J9YX75	1	T cell receptor beta variable 6-9	TRBV6-9	2006.24	2614.39	1613.47	2078.03	504.307	24.2685	0	0	1672.53	557.509	965.633	173.205	156.849	0	425.188	194.012	215.017	110.826	43.062	142.318	440	208.46	206.57	99.0931
Q92930	1	Ras-related protein Rab-8B	RAB8B	26069.1	23425.2	40197.5	29897.3	9017.7	30.1623	24200.3	28695.8	29589.4	27495.2	2888.19	10.5044	25634.2	24457	36781.6	28957.6	6801.31	23.4872	67342.7	34018.8	34486.4	45282.7	19106	42.1927
P01871	30	Immunoglobulin heavy constant mu	IGHM	189983	182510	173844	182112	8076.86	4.43511	127416	170170	178065	158550	27250.7	17.1874	204821	167402	190862	187695	18909.2	10.0744	184715	160432	173764	172970	12161.1	7.03074
P04433	2	Immunoglobulin kappa variable 3-11	IGKV3-11	10376.7	10565.7	10620.4	10520.9	127.837	1.21507	12758.4	11945.2	14453.3	13052.3	1279.59	9.8036	11758.4	13180.8	12535.7	12491.6	712.242	5.70177	16334	10051.8	10791.7	12392.5	3433.43	27.7058
Q5JXB2	1	Putative ubiquitin-conjugating enzyme E2 N-like	UBE2NL	0	0	8.02682	2.67561	4.63428	173.205	5.97602	26.1979	0	10.7246	13.7293	128.017	0	2.56713	55249.2	18417.3	31897.4	173.193	0.0840476	0	0	0.0280159	0.0485249	173.205
P01593	1	Immunoglobulin kappa variable 1D-33	IGKV1D-33	1641.79	2048.61	1873.63	1854.68	204.075	11.0033	1467.34	2425.99	2182.5	2025.28	498.291	24.6036	1393.65	1382.91	1934.89	1570.48	315.633	20.0978	2447.33	1612.56	1867.42	1975.77	427.801	21.6523
P05164	6	Myeloperoxidase	MPO	11332.1	10115.8	10617.9	10688.6	611.205	5.71828	6852.8	8840.17	11888	9193.66	2536.15	27.5858	10508.4	10607.3	9681.16	10265.6	508.577	4.95417	9445.44	10188.5	8547.82	9393.94	821.57	8.74575
P17980	1	26S proteasome regulatory subunit 6A	PSMC3	707.044	730.134	459.423	632.2	150.074	23.7384	811.363	14.1607	1025.67	617.064	533.011	86.3786	193.653	20.1971	268.52	160.79	127.381	79.2223	203.255	327.136	378.289	302.894	90.0001	29.7134
P13645	4	Keratin_ type I cytoskeletal 10	KRT10	544.849	1545.73	66.2876	718.955	754.931	105.004	288.533	768.609	25.8025	360.981	376.666	104.345	318.68	492.915	598.985	470.193	141.527	30.0998	4389.39	136.245	1734.44	2086.69	2148.34	102.954
P10909	4	Clusterin	CLU	5502.95	5369.72	5457.04	5443.24	67.6785	1.24335	6283.2	4755.96	6545.69	5861.62	966.478	16.4882	5922.76	5995.1	4672.14	5530	743.808	13.4504	6719.71	5734.11	5991.13	6148.31	511.257	8.31541
Q8N4F0	20	BPI fold-containing family B member 2	BPIFB2	189201	192324	182567	188031	4982.86	2.65002	175220	181399	211571	189397	19450.4	10.2697	176685	188673	203012	189457	13180.8	6.95717	202498	173886	182344	186242	14698.7	7.89223

## Sheet: Table S3 
Table S3. SP3 method Progenesis QiP experiment with all conditions protein list				Abundance
				Sp3_TCA60_UT						Sp3_TCA60_Rapigest						Sp3_MEOH_UT						Sp3_MEOH_Rapigest
Accession	Peptide number	Description	GeneId	TR1	TR2	TR3	Average	SD	CV	TR1	TR2	TR3	Average	SD	CV	TR1	TR2	TR3	Average	SD	CV	TR1	TR2	TR3	Average	SD	CV
P01860	2	Immunoglobulin heavy constant gamma 3	IGHG3	0	0	0	0	0		416.726	377.74	345.186	379.884	35.8179	9.42863	0	0	0	0	0		1324.39	911.056	663.941	966.463	333.693	34.5272
P0DTE7	160	Alpha-amylase 1B	AMY1B	768596	728215	630270	709027	71131.5	10.0323	937826	911868	960593	936762	24379.9	2.60257	151845	105904	171489	143079	33659.6	23.5252	90452.9	60049.3	82531.8	77678	15772.2	20.3047
P02768	67	Albumin	ALB	82929.8	70557.4	68014.3	73833.8	7979.27	10.8071	15356.6	14303.8	13087.7	14249.4	1135.44	7.96831	207088	185875	273195	222053	45543.2	20.5101	57337.2	35951.5	52454.8	48581.2	11206.7	23.068
O76013	1	Keratin_ type I cuticular Ha6	KRT36	7.30485	35.2838	16.4835	19.6907	14.2626	72.4328	31.8856	68.3025	53.7207	51.303	18.3285	35.7259	0	0	0	0	0		0	0	0	0	0
P80303	13	Nucleobindin-2	NUCB2	1511.69	966.675	895.56	1124.64	337.074	29.9717	56.8015	64.3071	37.0855	52.7314	14.0598	26.6631	1631.98	1744.45	3322.37	2232.94	945.154	42.3279	37.4435	56.3265	18.7809	37.517	18.7729	50.0385
P31025	14	Lipocalin-1	LCN1	23466.1	20842.8	14337.2	19548.7	4699.99	24.0425	5652.56	4671.2	6220.92	5514.89	783.975	14.2156	38372.4	42763.7	53353.9	44830	7701.53	17.1794	5801.06	4167.65	3075.33	4348.01	1371.79	31.5498
P07237	17	Protein disulfide-isomerase	P4HB	3952.18	2652.79	2611.04	3072	762.539	24.8222	1111.13	1342.47	991.947	1148.52	178.226	15.518	7405.01	7609.61	8761.03	7925.22	731.028	9.22408	1728.16	1140.25	1885.81	1584.74	392.924	24.7943
P06702	15	Protein S100-A9	S100A9	9198.41	9072.61	8551.97	8941	342.728	3.83322	2774.51	3167.37	2803.13	2915	219.026	7.51374	18866.7	21872.7	44974.2	28571.2	14284.7	49.9969	1617.89	2151.91	842.015	1537.27	658.658	42.8459
Q5D862	2	Filaggrin-2	FLG2	5.20486	1.3927	23.4905	10.0293	11.8125	117.779	729.031	409.053	235.083	457.722	250.545	54.7373	0	0	0	0	0		339.345	2326.27	299.163	988.258	1158.92	117.269
Q8N3L3	1	Beta-taxilin	TXLNB	136.143	52.0272	34.3313	74.1673	54.3972	73.344	0	4.33102	0	1.44367	2.50052	173.205	129.575	106.542	61.4731	99.1969	34.6402	34.9207	0	0	0	0	0
P02647	14	Apolipoprotein A-I	APOA1	3382.73	3075.96	1558.82	2672.5	976.599	36.5425	470.383	391.834	334.961	399.059	67.9995	17.04	5153.07	5448.89	11972.5	7524.83	3854.66	51.2259	1221.13	706.2	919.962	949.098	258.699	27.2574
P37837	16	Transaldolase	TALDO1	7784.91	7585.13	7128.97	7499.67	336.214	4.48305	11438.3	10729.3	13390	11852.5	1377.84	11.6248	7259.64	7344.1	7756.56	7453.44	265.889	3.56734	3639.43	2461.77	4159.04	3420.08	869.639	25.4275
P15153	3	Ras-related C3 botulinum toxin substrate 2	RAC2	70.8008	104.152	88.853	87.9352	16.6945	18.985	352.742	392.219	510.854	418.605	82.2924	19.6587	84.6885	77.1053	107.453	89.749	15.7942	17.5982	642.784	304.476	699.359	548.873	213.536	38.9044
Q5VSP4	4	Putative lipocalin 1-like protein 1	LCN1P1	153.479	620.556	366.376	380.137	233.843	61.5153	0	0	11.8911	3.96369	6.86532	173.205	225.535	293.066	1195.45	571.35	541.539	94.7824	0	0	0	0	0
P02766	6	Transthyretin	TTR	1593.91	2362.12	1898.74	1951.59	386.826	19.821	7249.14	4808.09	7990.34	6682.52	1665.08	24.9169	5136.72	3861.44	6029.58	5009.25	1089.68	21.7533	10086	8805.85	12478.4	10456.8	1864.15	17.8272
Q9UBR2	1	Cathepsin Z	CTSZ	304.129	179.657	118.325	200.704	94.6732	47.1706	71.4111	58.3419	42.791	57.5147	14.328	24.9118	559.414	482.004	440.556	493.991	60.3293	12.2126	77.0442	35.1366	44.7801	52.3203	21.9477	41.9488
P01024	41	Complement C3	C3	59905.3	40724.9	30526.3	43718.8	14916.6	34.1193	82140.6	70544.2	71207.8	74630.9	6512.07	8.72571	27212.5	30051.5	33438.7	30234.2	3117.08	10.3098	16915.6	11146.9	16329.7	14797.4	3174.97	21.4562
P01037	8	Cystatin-SN	CST1	18792.4	14998.2	8071.21	13953.9	5436.32	38.9591	7552.29	5620.54	6371.98	6514.94	973.778	14.9469	50567.3	43558	58211.3	50778.9	7328.96	14.4331	20230.5	12604.7	16987	16607.4	3827.05	23.0443
P25311	34	Zinc-alpha-2-glycoprotein	AZGP1	55903.5	40756.2	29634.2	42098	13185.9	31.322	14757.2	14628.4	14414.5	14600	173.141	1.1859	33700.7	30841.2	37792.5	34111.5	3493.85	10.2425	8208.07	10406.8	4970.68	7861.86	2734.56	34.7826
P04080	9	Cystatin-B	CSTB	12281.5	16592.2	12519.1	13797.6	2423.06	17.5615	2987.34	2176.92	4789.9	3318.06	1337.51	40.3102	24882.8	27499.3	54339.9	35574	16304.3	45.8322	7258.56	4027.31	4733.67	5339.85	1698.77	31.8131
P61626	8	Lysozyme C	LYZ	1176.4	643.092	661.318	826.937	302.783	36.6149	5993.79	5164.2	3933.4	5030.46	1036.69	20.6082	2396.79	1322.52	2341.49	2020.27	604.896	29.9414	5322.59	9745.34	5272.85	6780.26	2567.96	37.8741
P26038	19	Moesin	MSN	3625.91	2742.34	2530.68	2966.31	580.953	19.585	3934.63	4412.99	4487.54	4278.39	300.026	7.0126	6271.13	6775.75	7008.26	6685.04	376.843	5.6371	3737.52	2992.74	3694.03	3474.77	418.013	12.03
P18510	7	Interleukin-1 receptor antagonist protein	IL1RN	3320.78	4062.68	2850.52	3411.33	611.132	17.9148	626.443	1034.09	1548.39	1069.64	461.998	43.192	7638.69	5944.16	14686.8	9423.22	4636.47	49.2027	1148.6	649.474	1094.54	964.203	273.9	28.4069
P02675	14	Fibrinogen beta chain	FGB	2347.26	2523.06	2050.03	2306.78	239.097	10.3649	2143.84	2399	2841.94	2461.59	353.234	14.3498	3543.93	2826.3	3910.99	3427.08	551.706	16.0984	974.815	602.301	1131.82	902.979	271.971	30.1193
O43852	4	Calumenin	CALU	429.171	110.433	100.021	213.208	187.102	87.7554	0	3.99296	14.7743	6.25574	7.64263	122.17	722.251	1200.89	356.417	759.853	423.492	55.7334	0	2.7827	0	0.927568	1.60659	173.205
P62942	3	Peptidyl-prolyl cis-trans isomerase FKBP1A	FKBP1A	627.635	695.667	547.903	623.735	73.9593	11.8575	2310.62	2100.17	5229.27	3213.36	1749	54.4292	841.915	1078.84	753.311	891.356	168.304	18.8818	4066.69	2459.64	3287.55	3271.3	803.647	24.5666
P68871	7	Hemoglobin subunit beta	HBB	5145.29	4546.55	3262.46	4318.1	961.977	22.2778	3323.22	3424.59	2653.93	3133.92	418.758	13.3621	13162.5	11305.4	26214.1	16894	8124.67	48.0919	3722.88	2828.35	3752.14	3434.46	525.105	15.2893
P32926	10	Desmoglein-3	DSG3	1888.23	2436.51	1753.59	2026.11	361.735	17.8537	356.9	452.966	448.087	419.318	54.1103	12.9044	2528.18	2641.66	6761.05	3976.96	2411.76	60.6432	555.359	467.786	191.948	405.031	189.659	46.8257
Q99536	3	Synaptic vesicle membrane protein VAT-1 homolog	VAT1	257.492	242.951	238.837	246.427	9.80112	3.9773	238.91	333.588	265.999	279.499	48.7612	17.4459	949.269	695.376	430.513	691.719	259.397	37.5004	3984.93	1180.17	2861.5	2675.53	1411.6	52.7594
Q9NZT1	8	Calmodulin-like protein 5	CALML5	633.677	744.638	1785.88	1054.73	635.617	60.2635	6367.72	11169.7	8598.22	8711.88	2403.01	27.5831	1498.07	1889.33	2145.29	1844.23	325.956	17.6744	7503.56	31227.3	21901.1	20210.6	11951.9	59.1365
P01876	35	Immunoglobulin heavy constant alpha 1	IGHA1	138961	153460	118392	136938	17621.6	12.8683	238969	187334	279656	235320	46268.6	19.662	411981	421227	573053	468754	90443.8	19.2945	453783	299817	532209	428603	118224	27.5836
Q02487	12	Desmocollin-2	DSC2	2038.27	1349.56	1103.87	1497.23	484.387	32.3522	650.726	739.89	418.238	602.951	166.063	27.5417	3267.72	2602.7	4643.09	3504.5	1040.6	29.6931	773.633	350.268	543.79	555.897	211.942	38.1261
P01877	22	Immunoglobulin heavy constant alpha 2	IGHA2	18641.2	19878.3	13640.2	17386.6	3302.9	18.9968	22479	24080.2	32697.5	26418.9	5496.03	20.8034	60252.6	54754.6	115982	76996.2	33874	43.9943	62102.4	51154.7	71568.2	61608.5	10215.7	16.5817
Q6S8J3	7	POTE ankyrin domain family member E	POTEE	7400.07	6886.55	7526.26	7270.96	338.832	4.66007	7164.54	3916.39	3103.38	4728.11	2148.82	45.4477	20409.4	37729.9	29381.5	29173.6	8662.13	29.6917	7005.87	8310.01	11999.1	9104.98	2589.79	28.4437
P12035	4	Keratin_ type II cytoskeletal 3	KRT3	296.162	135.563	487.574	306.433	176.23	57.5102	16306.8	11456.1	8052.56	11938.5	4148.19	34.7464	200.217	630.325	25.8113	285.451	311.139	108.999	10246.4	20003.5	7568.38	12606.1	6544.76	51.9175
P12273	17	Prolactin-inducible protein	PIP	17494.9	21227.8	16552.3	18425	2472.62	13.4199	13415.9	8796.29	14857.2	12356.5	3166.3	25.6247	59157.1	42478.7	61694.5	54443.4	10439.1	19.1742	18740.5	10968.5	21525.5	17078.2	5471.28	32.0367
Q01546	5	Keratin_ type II cytoskeletal 2 oral	KRT76	3035.62	2083.65	1720.91	2280.06	679.007	29.7802	8903.89	7803.91	9282.45	8663.42	768.039	8.86532	5821.78	4926.52	3535.54	4761.28	1152.04	24.1961	8126.39	9320.7	17401.4	11616.2	5045.6	43.4361
Q06830	7	Peroxiredoxin-1	PRDX1	1594.9	933.354	832.874	1120.37	414.007	36.9526	1086.61	1059.32	898.388	1014.77	101.71	10.023	4404.02	4441.98	2586.46	3810.82	1060.5	27.8286	1700.73	1733.63	1725.94	1720.1	17.2062	1.0003
P31947	14	14-3-3 protein sigma	SFN	25974.4	25581.5	7712.55	19756.2	10431.9	52.8034	2806.29	2633.6	5847.98	3762.62	1808.03	48.0525	12908.4	15555.3	16393.6	14952.4	1819.15	12.1662	2230.42	1665.01	2231.31	2042.24	326.696	15.9969
A0A0C4DH25	1	Immunoglobulin kappa variable 3D-20	IGKV3D-20	424.949	399.021	348.146	390.705	39.0706	10	240.833	195.405	274.151	236.796	39.5283	16.693	889.262	878.738	1351.49	1039.83	269.957	25.9617	318.509	262.962	556.723	379.398	156.059	41.1334
P00338	11	L-lactate dehydrogenase A chain	LDHA	2275.34	1546.31	1675.89	1832.52	388.932	21.2239	4808.37	4893.82	5027.24	4909.81	110.305	2.24662	4521.34	4271.26	4118.01	4303.54	203.592	4.7308	7288.99	3814.06	7155.47	6086.17	1968.84	32.3493
P23528	3	Cofilin-1	CFL1	487.972	294.019	286.739	356.243	114.138	32.0395	230.096	282.653	155.128	222.626	64.0894	28.788	914.535	1069.16	940.081	974.593	82.8895	8.50504	170.569	254.411	345.368	256.783	87.4238	34.0458
Q9GZZ8	1	Extracellular glycoprotein lacritin	LACRT	6.32157	8.07517	55.8818	23.4262	28.1211	120.041	91.924	110.674	22.9307	75.1762	46.207	61.4649	0	0	0.940311	0.313437	0.542889	173.205	46.0527	494.507	119.353	219.971	240.564	109.362
P52566	9	Rho GDP-dissociation inhibitor 2	ARHGDIB	4083.46	2422.97	1735.06	2747.16	1207.3	43.9471	1878.1	2047.8	1590.76	1838.89	231.034	12.5638	6862.39	9779.35	8628.43	8423.39	1469.25	17.4425	2248.71	1046.95	1830.15	1708.6	610.029	35.7034
P06870	7	Kallikrein-1	KLK1	19099.9	10165.6	6274.97	11846.8	6575.67	55.5058	7451.01	6807.96	5779.17	6679.38	843.304	12.6255	27567.8	32005.1	24376.5	27983.1	3831.21	13.6911	6076.69	3234.56	4454.26	4588.5	1425.81	31.0736
P40121	6	Macrophage-capping protein	CAPG	906.827	535.067	417.193	619.696	255.552	41.2383	346.313	341.164	368.423	351.967	14.4823	4.11469	2049.27	1481.86	1157.65	1562.93	451.3	28.8753	274.556	109.637	280.541	221.578	96.9898	43.7723
A0A0A0MRZ8	4	Immunoglobulin kappa variable 3D-11	IGKV3D-11	1767.82	1638.09	1289.02	1564.98	247.635	15.8235	1648.93	1122.02	1438.46	1403.13	265.222	18.9021	4757.77	3681.6	3954.95	4131.44	559.373	13.5394	1375.93	1219.23	2243.98	1613.05	551.996	34.2207
P06396	21	Gelsolin	GSN	9317.73	5305.02	3839.51	6154.09	2836.09	46.0846	4855.85	5564.64	5733.77	5384.75	465.781	8.65	14279.8	15706.7	16650.6	15545.7	1193.59	7.67794	4025.23	2460.29	4058.29	3514.6	913.21	25.9833
Q9HCU8	1	DNA polymerase delta subunit 4	POLD4	699.496	373.649	268.508	447.218	224.715	50.2474	168.098	163.304	99.3132	143.572	38.4038	26.7489	958.176	1821.87	1045.77	1275.27	475.391	37.2776	220.849	57.5082	106.558	128.305	83.8136	65.3238
Q537H7	1	Spermatogenesis-associated protein 45	SPATA45	6147.27	1755.02	1250.06	3050.78	2693.5	88.2887	9201.26	11364.9	7611.56	9392.56	1883.94	20.0578	545.492	116.201	77.6501	246.448	259.696	105.376	588.794	262.802	1044.62	632.073	392.704	62.1295
P19013	7	Keratin_ type II cytoskeletal 4	KRT4	1577.36	1824.01	1479.92	1627.09	177.358	10.9003	1802.23	2058.4	1914.4	1925.01	128.414	6.67085	3858.22	3485.51	5678.4	4340.71	1173.36	27.0316	2350.9	3582.31	2357.07	2763.43	709.184	25.6632
P00558	16	Phosphoglycerate kinase 1	PGK1	6474.8	6162.85	4887.29	5841.65	841.088	14.3981	4688.68	5501.4	7775.45	5988.51	1600	26.7178	13352.4	12550.7	17292.9	14398.7	2538.34	17.629	5981.48	3757.96	5654.56	5131.34	1200.56	23.3966
P10599	11	Thioredoxin	TXN	8429.6	2950.05	2104.64	4494.76	3433.79	76.3953	1500.38	1331.43	447.262	1093.02	565.589	51.7454	21534.3	17834.9	10479.8	16616.3	5627.1	33.8649	2379.13	2120.92	2565.75	2355.27	223.374	9.48401
Q7RTS7	2	Keratin_ type II cytoskeletal 74	KRT74	113.545	82.7931	80.8595	92.3991	18.3382	19.8467	86.4412	206.36	145.724	146.175	59.9607	41.0198	255.323	182.966	67.2674	168.519	94.8566	56.2884	1261.92	632.044	761.194	885.052	332.703	37.5913
P14780	13	Matrix metalloproteinase-9	MMP9	2717.38	2837.18	2164.03	2572.86	359.091	13.9569	970.574	1432.1	1554.38	1319.02	307.894	23.3426	2774.78	4048.13	5961.81	4261.57	1604.2	37.6434	1685.03	1403.71	1538.68	1542.47	140.7	9.12174
Q9UBG3	5	Cornulin	CRNN	836.125	978.069	794.595	869.596	96.2075	11.0635	107.062	216.559	100.106	141.242	65.3188	46.246	1310.99	2065.17	2976.35	2117.5	833.912	39.3818	352.942	115.205	31.7072	166.618	166.675	100.034
P18669	10	Phosphoglycerate mutase 1	PGAM1	1727.97	1817.69	1283.68	1609.78	285.953	17.7635	1225.94	1507.41	2091.57	1608.31	441.548	27.4542	2214.04	2612.69	4408.31	3078.35	1168.9	37.9718	915.962	616.35	776.756	769.689	149.931	19.4794
P20061	6	Transcobalamin-1	TCN1	1484.48	673.989	589.148	915.873	494.254	53.9653	306.056	363.634	101.652	257.114	137.678	53.5474	3036.45	3022.52	1865.7	2641.55	671.946	25.4375	618.067	335.04	649.603	534.237	173.228	32.4254
P02679	12	Fibrinogen gamma chain	FGG	1380.9	1823.74	1673.74	1626.13	225.226	13.8504	1490.51	1430.15	2087.31	1669.32	363.242	21.7598	2214.52	1637.63	4274.02	2708.73	1385.94	51.1657	654.789	455.977	658.131	589.632	115.761	19.6328
P48594	5	Serpin B4	SERPINB4	1005.44	671.385	529.712	735.512	244.261	33.2096	248.755	412.76	297.862	319.792	84.173	26.3211	2566.14	2925.53	987.06	2159.58	1031.21	47.7504	529.354	509.623	616.554	551.844	56.9026	10.3114
Q8IUC8	1	Polypeptide N-acetylgalactosaminyltransferase 13	GALNT13	12506	2798.37	4021.66	6442	5287.06	82.0717	9970.94	9713.11	11106.5	10263.5	741.351	7.22316	1758.89	904.33	209.544	957.589	776.047	81.0417	342.686	355.86	861.039	519.862	295.541	56.85
P36952	3	Serpin B5	SERPINB5	740.029	592.588	517.909	616.842	113.028	18.3237	232.699	364.184	187.512	261.465	91.7816	35.1028	604.84	1073.14	2609.06	1429.01	1048.43	73.3676	33.9314	9.45363	0	14.4617	17.5113	121.088
A0A075B6R2	1	Immunoglobulin heavy variable 4-4	IGHV4-4	63.9527	10.8699	5.21412	26.6789	32.4037	121.458	26.0035	17.951	3.67008	15.8749	11.3105	71.2481	1044.33	763.686	354.73	720.915	346.784	48.1032	153.693	129.121	63.8804	115.565	46.4155	40.164
P60174	13	Triosephosphate isomerase	TPI1	4562.41	2701.11	2139.29	3134.27	1268.31	40.4658	2603.23	2662.72	2014.84	2426.93	358.121	14.7561	7639.16	7149.89	9811.78	8200.28	1416.88	17.2785	3142.61	2138.94	3686.36	2989.3	785.017	26.2609
P27482	2	Calmodulin-like protein 3	CALML3	348.854	204.888	182.788	245.51	90.178	36.7309	0	3.68993	0	1.22998	2.13038	173.205	31.5119	9.44083	90.7967	43.9165	42.0726	95.8013	7.00757	10.4877	0	5.83175	5.34179	91.5985
Q8TDL5	14	BPI fold-containing family B member 1	BPIFB1	3097.91	2212.36	1791.07	2367.11	667.023	28.1788	6275.88	6339.93	6596.51	6404.11	169.675	2.64948	7882.08	6678.94	7651.17	7404.06	638.496	8.62359	8015.18	4188.59	9885.81	7363.19	2904.03	39.4398
P00738	21	Haptoglobin	HP	6182.18	3775.13	11906.1	7287.81	4176.73	57.3112	2522.34	3512.95	2401.03	2812.11	609.97	21.6908	12619.7	13418.7	10478.9	12172.4	1520.09	12.488	2631.49	1453.69	3245.44	2443.54	910.542	37.2632
P62937	11	Peptidyl-prolyl cis-trans isomerase A	PPIA	5689.25	4865.08	3379.55	4644.62	1170.53	25.2017	2546.52	3105.08	3277.2	2976.27	381.992	12.8346	7385.64	9427.22	21477	12763.3	7615.01	59.6634	3132.34	2109.96	2374.27	2538.85	530.69	20.9027
P52907	2	F-actin-capping protein subunit alpha-1	CAPZA1	930.135	1071.73	745.76	915.875	163.453	17.8466	102.83	254.502	355.847	237.726	127.34	53.5658	194.031	126.941	1356.56	559.179	691.37	123.64	25.6803	19.383	3.02858	16.0306	11.692	72.9356
P25815	3	Protein S100-P	S100P	931.981	284.547	209.595	475.374	397.205	83.5562	35.3007	31.465	50.0825	38.9494	9.83042	25.239	997.78	854.505	871.565	907.95	78.2614	8.61957	7.66488	34.5324	0	14.0658	18.1342	128.925
Q9H299	2	SH3 domain-binding glutamic acid-rich-like protein 3	SH3BGRL3	408.982	697.076	350.711	485.59	185.456	38.1918	0	0	31.2848	10.4283	18.0623	173.205	312.787	1435.38	3502.73	1750.3	1618.12	92.4483	13.4212	78.4072	19.6879	37.1721	35.8478	96.4374
P01859	13	Immunoglobulin heavy constant gamma 2	IGHG2	15811.1	15571	14145.6	15175.9	900.273	5.93225	15520.6	13275.6	18250.6	15682.3	2491.46	15.8871	22355.7	26133.5	30932.9	26474	4298.75	16.2376	15647.5	10475.4	12588.2	12903.7	2600.46	20.1528
A0A0B4J2B5	8	Immunoglobulin heavy variable 3/OR16-9 (non-functional) (Fragment)	IGHV3OR16-9	8936.81	7096.78	6956.98	7663.52	1104.91	14.4177	8639.7	7155.66	10755.1	8850.17	1808.94	20.4397	16451.8	15519.4	19727.7	17233	2210.23	12.8256	13938.6	9004.89	10564.8	11169.4	2521.82	22.5778
P29508	23	Serpin B3	SERPINB3	6751.48	7737.33	6667.05	7051.95	595.054	8.43815	4923.29	5019.24	6953.09	5631.87	1145.21	20.3345	13037.4	11007.4	23169.2	15738	6515.14	41.3975	6656.91	5587.89	5023.29	5756.03	829.687	14.4142
Q96HE7	2	ERO1-like protein alpha	ERO1A	382.484	225.662	164.382	257.509	112.485	43.6819	92.9122	100.703	152.514	115.377	32.3973	28.0796	589.816	469.265	439.025	499.369	79.7753	15.9752	176.441	128.236	255.306	186.661	64.1486	34.3663
O15315	2	DNA repair protein RAD51 homolog 2	RAD51B	348.879	157.185	208.935	238.333	99.1709	41.6102	80.9913	130.459	63.9865	91.8124	34.5323	37.6118	1936.46	1597.55	537.952	1357.32	729.547	53.7491	171.371	398.815	101.761	223.982	155.358	69.362
Q9UBC9	15	Small proline-rich protein 3	SPRR3	3870.93	1456.84	1642.05	2323.27	1343.51	57.8282	3751.37	3605.9	2459.92	3272.4	707.372	21.6163	15980.9	10732.1	6034.8	10915.9	4975.59	45.581	10205.3	7163.56	9340.9	8903.25	1567.37	17.6045
P01034	8	Cystatin-C	CST3	6986.69	3708.47	2652.99	4449.38	2259.85	50.7903	4943.99	4386.52	3992.36	4440.96	478.14	10.7666	11935.2	14664.4	11913.2	12837.6	1582.11	12.3241	4739.45	3170	4805.79	4238.41	925.867	21.8447
P09960	15	Leukotriene A-4 hydrolase	LTA4H	2363.72	1894.23	1673.55	1977.17	352.482	17.8277	1766.34	1901.91	2101.46	1923.24	168.575	8.76518	4054.27	3264.46	3877.93	3732.22	414.575	11.108	2648.13	1675.21	2162.63	2161.99	486.462	22.5006
P01011	6	Alpha-1-antichymotrypsin	SERPINA3	1144	730.792	615.002	829.93	278.083	33.5068	346.54	374.842	269.568	330.317	54.4796	16.4931	1310.38	970.724	1025.37	1102.16	182.384	16.5479	486.458	145.875	228.682	287.005	177.624	61.8889
P13645	45	Keratin_ type I cytoskeletal 10	KRT10	6197.81	7520.59	19857.8	11192.1	7533.85	67.3142	106392	128666	54455.1	96504.4	38080.7	39.4601	15673.5	3788.2	9593.85	9685.2	5943.19	61.3637	55567.4	304071	53807.6	137815	143985	104.476
P07205	3	Phosphoglycerate kinase 2	PGK2	169.913	671.875	1325.96	722.584	579.691	80.2248	5213.89	5337.02	2943.98	4498.3	1347.48	29.9554	589.268	362.713	816.316	589.432	226.801	38.478	2574.7	7981.85	4057.19	4871.25	2793.98	57.3566
P13929	1	Beta-enolase	ENO3	0	16.9184	79.1313	32.0166	41.6702	130.152	0	0	0	0	0		205.471	70.63	43	106.367	86.9311	81.7276	0	0	0	0	0
P23280	24	Carbonic anhydrase 6	CA6	29411.6	28990.9	19927.5	26110	5358.33	20.5222	20465.3	27108.9	34521.8	27365.3	7031.8	25.696	69834.7	61761.1	77441.6	69679.2	7841.38	11.2536	30219.9	15522.6	32315.2	26019.2	9150.52	35.1683
P13797	10	Plastin-3	PLS3	1093.89	1101.58	1101.59	1099.02	4.44475	0.404428	812.7	933.881	748.974	831.852	93.9297	11.2916	1360.35	1321.55	2311.05	1664.32	560.426	33.673	811.893	753.257	526.514	697.221	150.716	21.6167
P59998	1	Actin-related protein 2/3 complex subunit 4	ARPC4	9.43639	48.9681	40.9892	33.1312	20.9045	63.0962	29.3141	51.7596	121.45	67.5079	48.0443	71.1685	0	0	0	0	0		17.4047	14.0872	0	10.4973	9.24104	88.0323
P35527	64	Keratin_ type I cytoskeletal 9	KRT9	18575.8	66113.8	109073	64587.4	45267.8	70.0876	373325	212658	291937	292640	80335.8	27.4521	46898.5	43852.9	78416.3	56389.3	19136.7	33.9368	197664	385484	265344	282831	95122.9	33.6325
Q8TAX7	2	Mucin-7	MUC7	684.805	102.343	107.462	298.203	334.817	112.278	7409.47	9098.54	7793.02	8100.35	885.482	10.9314	1871.76	1020.15	71.7702	987.895	900.43	91.1463	11941.2	4387.08	11366.3	9231.54	4205.26	45.5532
P22079	28	Lactoperoxidase	LPO	7329.12	6818.2	5556.89	6568.07	912.209	13.8885	11709.5	10744	12726.6	11726.7	991.408	8.45429	12360.4	11361.1	21298	15006.5	5471.43	36.4604	11822.8	14251.7	12644.3	12906.3	1235.46	9.57254
P02787	22	Serotransferrin	TF	10837.5	6114.85	4830	7260.78	3163.44	43.5689	4982	5453.52	3468.23	4634.58	1037.24	22.3804	22118.6	16587.8	14120.4	17609	4095.71	23.2592	6998.16	3936.06	7774.67	6236.3	2029.54	32.5441
P08779	25	Keratin_ type I cytoskeletal 16	KRT16	2143.91	3147.27	12988	6093.06	5992.23	98.3451	57241.3	61481	33175	50632.4	15266.5	30.1515	6683.25	3961.38	2285.21	4309.95	2219.64	51.5005	19489.7	103726	20664.4	47960	48298.2	100.705
P0CG47	7	Polyubiquitin-B	UBB	990.171	1539.66	1622.38	1384.07	343.625	24.8272	3320.37	3720	6365.67	4468.68	1654.95	37.0344	1259.4	1315.55	2828.78	1801.25	890.315	49.4277	6330.78	14626.4	4190.41	8382.53	5512.24	65.7586
P13647	24	Keratin_ type II cytoskeletal 5	KRT5	4009.7	2129.45	3793.5	3310.88	1028.84	31.0746	18530.9	14954.6	10723	14736.1	3908.53	26.5234	2567.42	2905.85	1714.73	2396	613.78	25.6169	7375.59	25464.6	5116.52	12652.2	11153.2	88.1517
P0DP23	3	Calmodulin-1	CALM1	1907.67	2073.44	1441.62	1807.58	327.584	18.1228	1871.97	1688.74	1773.67	1778.13	91.6988	5.15705	4844.04	4428.81	3714.4	4329.09	571.384	13.1987	1922.66	1301.06	3086.08	2103.26	906.111	43.0812
P63261	43	Actin_ cytoplasmic 2	ACTG1	100246	77968.3	68703.9	82306.1	16212.3	19.6975	106138	118870	112484	112497	6366.26	5.65903	168463	180536	210503	186501	21645.1	11.6059	115630	62285.9	114245	97387.2	30406.5	31.2223
P01833	56	Polymeric immunoglobulin receptor	PIGR	93838.4	49795.6	42728.9	62121	27694.4	44.5814	84530.8	77664.8	77948.2	80047.9	3884.85	4.85316	210411	198536	122267	177071	47831.9	27.0128	143856	97089.3	141538	127495	26357.1	20.6732
P35908	40	Keratin_ type II cytoskeletal 2 epidermal	KRT2	3820.01	7630.57	12165.5	7872.03	4177.99	53.0739	53130.4	48463	31005.5	44199.6	11662.4	26.3856	13231.6	7606.56	13000.9	11279.7	3183.11	28.2198	28439.2	196314	45001.7	89918.3	92512.8	102.885
O43303	2	Centriolar coiled-coil protein of 110 kDa	CCP110	4.62257	28.6707	77.3752	36.8895	37.0661	100.479	392.046	253.701	234.664	293.471	85.8982	29.2698	8.36085	0	59.3176	22.5595	32.1068	142.321	1124.69	1290.11	1068.96	1161.25	115.02	9.90483
P14618	21	Pyruvate kinase PKM	PKM	4246.83	4045.43	4370.08	4220.78	163.883	3.88277	2784.14	3703.45	5066.94	3851.51	1148.58	29.8216	6990.58	6432.36	8897.76	7440.23	1292.74	17.3751	4045.9	2412.33	3288.4	3248.88	817.499	25.1625
P06733	43	Alpha-enolase	ENO1	26454.3	34673.8	26011.1	29046.4	4878.52	16.7956	22582.3	20344.5	25144.9	22690.6	2402.03	10.586	31145.2	25893	71297.3	42778.5	24837.2	58.0601	13337.5	8316.61	12624.7	11426.3	2716.53	23.7744
P69905	6	Hemoglobin subunit alpha	HBA2	1781.68	4508.27	3781.61	3357.18	1411.97	42.0583	2215.05	2261.12	4461.64	2979.27	1283.98	43.097	9527.76	9566.49	29447.5	16180.6	11489.5	71.0081	3183.63	1840.28	2918.33	2647.41	711.471	26.8742
Q96DA0	17	Zymogen granule protein 16 homolog B	ZG16B	16668.2	10818.5	20666	16050.9	4952.67	30.856	21144.1	17581.3	16388	18371.1	2474.51	13.4696	74974.2	36584.3	36548.3	49368.9	22174.8	44.9165	20866.7	16739.9	25549.9	21052.2	4407.93	20.9382
Q5U5R9	3	Probable E3 ubiquitin-protein ligase HECTD2	HECTD2	5841.77	5320.16	3895.43	5019.12	1007.49	20.073	4907.15	6328.17	8731.94	6655.75	1933.32	29.0474	10318.9	12635.3	12268.4	11740.9	1245.08	10.6046	6472.04	3245.9	4716.07	4811.34	1615.18	33.5703
P31946	3	14-3-3 protein beta/alpha	YWHAB	609.982	178.219	107.065	298.422	272.154	91.1978	183.242	242.943	102.064	176.083	70.7121	40.1584	1180.31	1647.76	768.074	1198.71	440.129	36.7168	190.022	83.2728	185.498	152.931	60.3681	39.4741
P07711	1	Procathepsin L	CTSL	110.641	71.7139	31.1338	71.1631	39.7567	55.8671	16.1575	6.48232	13.828	12.1559	5.04967	41.5407	0	0	33.4546	11.1515	19.315	173.205	0	0	0	0	0
O75874	2	Isocitrate dehydrogenase [NADP] cytoplasmic	IDH1	774.859	383.967	366.959	508.595	230.748	45.3697	127.054	342.916	243.015	237.662	108.031	45.4556	1218.41	1505.43	546.719	1090.19	492.05	45.1344	149.942	170.761	33.2721	117.992	74.1043	62.8045
P02533	19	Keratin_ type I cytoskeletal 14	KRT14	1313.62	1868.89	4083.95	2422.15	1465.69	60.5121	27717.7	23186.3	20810.8	23904.9	3509.08	14.6793	4313.63	8508.88	1334.3	4718.94	3604.42	76.3821	15597	31128.4	6091.06	17605.5	12638.9	71.7898
P81605	7	Dermcidin	DCD	800.482	1045.19	1736.35	1194.01	485.355	40.6493	3272.52	4050.84	1880.19	3067.85	1099.7	35.8461	2307.33	1741.77	2894.6	2314.57	576.449	24.9053	3459.23	13358.2	6715.07	7844.18	5045.18	64.3174
P04264	81	Keratin_ type II cytoskeletal 1	KRT1	19064.6	68513.9	141266	76281.6	61470.1	80.5831	417008	332910	300324	350081	60207.2	17.1981	65774.5	36641.3	95417	65944.3	29388.2	44.5652	215686	557067	263048	345267	184947	53.5663
A0A0B4J1V0	3	Immunoglobulin heavy variable 3-15	IGHV3-15	551.722	408.874	441.365	467.32	74.878	16.0228	541.794	510.591	488.216	513.534	26.9101	5.24018	1430.85	918.557	1123.19	1157.53	257.865	22.2771	1060.23	569.646	1510.78	1046.89	470.711	44.9629
P10909	2	Clusterin	CLU	369.19	105.806	91.3321	188.776	156.411	82.8552	193.652	291.984	203.899	229.845	54.0574	23.5191	883.239	1025.39	431.823	780.15	309.92	39.7257	177.119	34.8568	43.5067	85.161	79.7556	93.6528
P0DMV8	32	Heat shock 70 kDa protein 1A	HSPA1A	8352.41	6032.09	4441.36	6275.29	1966.83	31.3425	8376.98	8811.81	7542.91	8243.9	644.833	7.82195	12163.5	11133.9	16173.6	13157	2662.67	20.2377	6425.53	4492.23	7608.87	6175.54	1573.28	25.476
Q9UIV8	8	Serpin B13	SERPINB13	833.279	552.637	513.31	633.076	174.493	27.5627	273.548	552.649	493.293	439.83	147.031	33.4291	1357.58	952.624	1654.36	1321.52	352.253	26.6552	553.522	249.476	498.284	433.761	161.967	37.3402
Q01469	10	Fatty acid-binding protein 5	FABP5	2275.71	1395.15	1455.82	1708.89	491.816	28.7797	1243.19	1053.67	605.801	967.554	327.306	33.8282	4092.44	4743.03	1965.65	3600.37	1452.6	40.3459	1593.24	1949.89	2283.85	1942.33	345.364	17.7809
P52565	3	Rho GDP-dissociation inhibitor 1	ARHGDIA	600.698	2281.61	1490.75	1457.69	840.943	57.6902	103.296	148.348	422.73	224.791	172.894	76.9131	795.897	945.812	1850.91	1197.54	570.778	47.6626	67.0388	37.4014	0	34.8134	33.5942	96.4981
Q86Y46	1	Keratin_ type II cytoskeletal 73	KRT73	726.661	9.63636	7.72341	248.007	414.528	167.144	450.932	578.962	150.181	393.358	220.112	55.9571	0	0	2.10486	0.701619	1.21524	173.205	12.1767	19.7517	0	10.6428	9.9648	93.6293
P01023	28	Alpha-2-macroglobulin	A2M	5610.99	4785.21	4942.24	5112.81	438.523	8.57694	7747.34	7325.89	9063.57	8045.6	906.42	11.266	7938.76	6819.41	9778.05	8178.74	1493.85	18.265	11109.1	6903.28	10927.4	9646.62	2377.53	24.6463
O15143	2	Actin-related protein 2/3 complex subunit 1B	ARPC1B	196.938	1045.26	618.332	620.175	424.162	68.3939	68.2343	132.843	100.043	100.373	32.3058	32.1856	212.803	186.324	117.646	172.258	49.113	28.5113	136.848	29.8005	41.7046	69.451	58.6701	84.477
P29401	24	Transketolase	TKT	10418.9	8517.69	6662.64	8533.09	1878.19	22.0107	10780.9	11866.2	13410.5	12019.2	1321.45	10.9945	14436.7	16082.8	22531	17683.5	4277.97	24.1919	11085.3	6573.2	10109.3	9255.94	2374.02	25.6486
O75083	4	WD repeat-containing protein 1	WDR1	244.777	509.204	486.344	413.442	146.514	35.4377	117.862	113.493	317.251	182.869	116.399	63.6517	335.944	238.464	1540.57	704.991	725.268	102.876	75.2811	71.4197	51.6898	66.1302	12.6539	19.1349
P01009	24	Alpha-1-antitrypsin	SERPINA1	15452.4	10465.9	8529.27	11482.5	3571.75	31.106	17439.9	17609.6	17347.2	17465.6	133.039	0.761723	30213.8	23730.2	34843.7	29595.9	5582.44	18.8622	18841.4	8525.46	16546.1	14637.7	5416.31	37.0025
P02814	1	Submaxillary gland androgen-regulated protein 3B	SMR3B	24.4312	1022.26	352.752	466.481	508.544	109.017	0	0	197.646	65.8821	114.111	173.205	2283.05	891.591	605.995	1260.21	897.241	71.1976	4.83022	2.33228	0	2.3875	2.41559	101.176
Q6P5S2	25	Protein LEG1 homolog	LEG1	35150.1	16184.6	12765.4	21366.7	12058.6	56.4362	43080.8	40069.6	28121.4	37090.6	7912.13	21.3319	70668.5	63471.8	80064.7	71401.6	8320.7	11.6534	49850.4	26737.8	60998.5	45862.2	17475.1	38.1034
Q5T749	3	Keratinocyte proline-rich protein	KPRP	28.5828	24.455	40.2084	31.0821	8.1687	26.281	1092.21	514.389	72.662	559.755	511.288	91.3413	11.133	83.0917	17.2536	37.1594	39.8961	107.365	683.097	3925.76	179.555	1596.14	2033.16	127.38
Q9BRA2	2	Thioredoxin domain-containing protein 17	TXNDC17	28.0481	175.974	162.302	122.108	81.7445	66.9445	2.4271	7.52904	61.9356	23.9639	32.9832	137.637	98.9269	81.533	655.089	278.516	326.237	117.134	7.02322	2.10389	7.24569	5.4576	2.90653	53.2565
A6NMY6	1	Putative annexin A2-like protein	ANXA2P2	0	0	0	0	0		43.2436	43.1278	14.9629	33.7781	16.2945	48.24	0	0	0	0	0		0	131.772	11.4905	47.7542	72.9882	152.841
Q14153	1	Protein FAM53B	FAM53B	529.039	113.824	19.0229	220.629	271.265	122.951	323.88	141.138	229.285	231.435	91.3902	39.4886	3520.4	4306.88	1272.46	3033.25	1574.77	51.9171	606.323	209.649	511.655	442.543	207.171	46.8139
P0DOY3	21	Immunoglobulin lambda constant 3	IGLC3	52063.8	28812.3	21348.4	34074.8	16019.7	47.0133	64717.6	58544	36736.2	53332.6	14700.7	27.5641	97132.4	77961.6	82377.8	85823.9	10039.3	11.6975	86823.5	55057.1	83844.9	75241.8	17543.8	23.3166
P28325	4	Cystatin-D	CST5	4717.38	2174.87	1739.66	2877.3	1608.34	55.8975	1694.94	1816.55	1249.54	1587.01	298.515	18.8099	8499.04	7649.97	3479.24	6542.75	2686.83	41.0658	4745.4	2710.22	4459.8	3971.8	1101.86	27.7421
P04075	19	Fructose-bisphosphate aldolase A	ALDOA	9678.28	5978.35	4563.1	6739.91	2641.26	39.1884	8314.69	8121.39	8111.72	8182.6	114.496	1.39927	16571.4	16810.2	14643.7	16008.4	1187.93	7.42066	12266.5	7071.99	14923.8	11420.7	3993.64	34.9683
O76015	1	Keratin_ type I cuticular Ha8	KRT38	0.640246	87.3929	236.208	108.08	119.139	110.232	1141.36	931.941	853.903	975.734	148.648	15.2345	0	22.9752	1.62199	8.19906	12.8222	156.386	413.206	1497.49	115.078	675.258	727.509	107.738
A0A0C4DH32	1	Immunoglobulin heavy variable 3-20	IGHV3-20	103.734	512.703	218.842	278.426	210.894	75.7452	29.0043	28.7394	387.461	148.402	207.032	139.508	6.73289	0	431.123	145.952	246.988	169.226	0	0	0	0	0
P80188	6	Neutrophil gelatinase-associated lipocalin	LCN2	1428.93	2175.74	2364.17	1989.61	494.624	24.8603	627.906	750.795	1041.25	806.649	212.256	26.3133	839.323	383.729	3657.64	1626.9	1773.37	109.003	209.487	368.195	175.034	250.905	103.026	41.0619
A4D0S4	1	Laminin subunit beta-4	LAMB4	157.217	56.7388	46.117	86.6908	61.3077	70.7199	85.2963	129.668	68.3279	94.4307	31.6738	33.5418	450.759	219.135	51.3532	240.416	200.551	83.4185	1136.25	324.006	1341.21	933.82	537.965	57.6091
P52209	17	6-phosphogluconate dehydrogenase_ decarboxylating	PGD	3296.29	3719.39	3992.3	3669.32	350.694	9.55746	8631.92	10091.5	8461.84	9061.76	895.842	9.88596	5810.48	3556.85	12036.8	7134.71	4392.34	61.5629	8489.11	13765	9492.8	10582.3	2801.59	26.4743
P07339	5	Cathepsin D	CTSD	326.74	573.894	398.405	433.013	127.159	29.3661	235.217	250.907	366.362	284.162	71.6183	25.2034	484.533	480.173	2122	1028.9	946.652	92.0061	107.582	160.699	15.4078	94.5631	73.5155	77.7422
Q8N1N4	8	Keratin_ type II cytoskeletal 78	KRT78	2773.4	490.724	896.866	1387	1217.71	87.7948	4003.02	4209.97	3672.11	3961.7	271.302	6.84812	7151.87	5264.89	1519.64	4645.46	2866.75	61.7108	7596.42	6554.29	9228.18	7792.96	1347.74	17.2943
Q08554	4	Desmocollin-1	DSC1	39.3665	74.0268	112.542	75.3117	36.6046	48.6041	656.784	338.993	381.574	459.117	172.504	37.5729	263.342	99.6874	46.5475	136.526	112.994	82.7643	400.785	2112.13	248.133	920.349	1034.93	112.45
P04259	34	Keratin_ type II cytoskeletal 6B	KRT6B	8427.17	7746.68	18718	11630.6	6147.26	52.8542	49020.3	45740.9	34094	42951.7	7844.32	18.2631	18352.4	18032.2	15339.6	17241.4	1654.79	9.59778	23788.7	76317.7	18409.2	39505.2	31993.8	80.9864
P50395	5	Rab GDP dissociation inhibitor beta	GDI2	397.128	652.19	658.364	569.228	149.074	26.1889	66.0319	94.7441	408.661	189.812	190.072	100.137	470.656	1001.32	1822.24	1098.07	680.966	62.0148	107.935	140.425	7.01663	85.1257	69.5678	81.7236
P05089	3	Arginase-1	ARG1	62.3739	173.1	129.008	121.494	55.744	45.8822	55.6913	55.8978	328.726	146.772	157.577	107.362	3.40544	28.0816	2.63576	11.3743	14.4741	127.253	83.852	444.762	37.0112	188.542	223.126	118.343
Q00059	1	Transcription factor A_ mitochondrial	TFAM	910.982	311.571	341.986	521.513	337.632	64.7409	1654.94	1144.09	1591.99	1463.67	278.554	19.0311	169.015	112.65	0	93.8883	86.0553	91.6571	17.6859	39.7378	6.23701	21.2202	17.0278	80.243
Q08380	9	Galectin-3-binding protein	LGALS3BP	1310.03	978.496	849.914	1046.15	237.403	22.6931	596.072	997.581	528.214	707.289	253.679	35.8665	834.355	547.365	3646.15	1675.96	1712.26	102.166	326.227	203.474	220.753	250.151	66.4479	26.5631
Q01518	13	Adenylyl cyclase-associated protein 1	CAP1	59278.3	7588.1	7136.31	24667.6	29974.6	121.514	65150.1	48845.3	21017.4	45004.3	22315.7	49.5857	14033.9	11594.6	3467.16	9698.57	5532.67	57.0463	3394.31	2078.7	5933.82	3802.28	1959.67	51.5394
P08185	1	Corticosteroid-binding globulin	SERPINA6	149.11	44.6143	17.9174	70.5471	69.3342	98.2807	269.309	135.505	64.6502	156.488	103.931	66.4144	656.944	402.691	210.123	423.253	224.119	52.9516	338.635	184.351	613.502	378.83	217.381	57.3822
Q5XKE5	6	Keratin_ type II cytoskeletal 79	KRT79	28.3356	172.587	826.495	342.472	425.335	124.196	280.225	159.976	58.0873	166.096	111.195	66.9462	488.492	49.956	101.097	213.181	239.793	112.483	2425.2	1778.8	2420.51	2208.17	371.853	16.8399
P11021	16	Endoplasmic reticulum chaperone BiP	HSPA5	2740.75	2499.73	1871.41	2370.63	448.817	18.9324	984.034	1455.41	1199.6	1213.02	235.975	19.4536	2464.46	1785.12	5720.13	3323.24	2103.38	63.2931	953.297	1779.08	682.001	1138.13	571.419	50.207
O75531	1	Barrier-to-autointegration factor	BANF1	164.109	88.1966	127.131	126.479	37.9606	30.0134	66.4096	189.644	273.836	176.63	104.324	59.0634	986.269	399.427	102.779	496.159	449.618	90.6199	1122.2	463.409	1534.44	1040.02	540.223	51.9437
A0A0C4DH55	2	Immunoglobulin kappa variable 3D-7	IGKV3D-7	580.872	997.69	918.416	832.326	221.343	26.5934	509.714	223.488	930.812	554.671	355.799	64.1458	1577.3	1400.6	3061.07	2012.99	911.952	45.3033	727.441	417.184	991.21	711.945	287.327	40.358
P31944	5	Caspase-14	CASP14	104.294	135.218	226.926	155.479	63.7769	41.0195	319.595	380.385	448.937	382.972	64.7097	16.8967	271.016	164.811	433.723	289.85	135.441	46.7281	348.829	2991.76	694.809	1345.13	1436.48	106.791
Q5XG99	1	LysM and putative peptidoglycan-binding domain-containing protein 4	LYSMD4	0	734.308	509.616	414.642	376.254	90.7421	0	0	0	0	0		0	0	0	0	0		0	0	0	0	0
P0CG38	1	POTE ankyrin domain family member I	POTEI	1.26745	47.9775	55.638	34.961	29.4298	84.1789	10.1787	19.6439	150.333	60.052	78.329	130.435	0	0	0	0	0		24.8266	4.87902	0	9.90186	13.1534	132.837
B9A064	4	Immunoglobulin lambda-like polypeptide 5	IGLL5	5012.46	3207.9	3288.88	3836.41	1019.29	26.5689	3257.15	3827.5	4611.34	3898.66	679.897	17.4392	11176.1	7666.4	4970.63	7937.72	3111.64	39.2006	3931.41	1877.08	4194.34	3334.28	1268.8	38.0532
P02788	45	Lactotransferrin	LTF	12634.8	17048.1	11985.1	13889.3	2754.82	19.8341	15291.8	15188.5	19102.6	16527.6	2230.61	13.4962	22372.5	16954.4	47656.6	28994.5	16387.3	56.5188	13591.6	8342.34	12518.2	11484	2773.22	24.1484
P30740	24	Leukocyte elastase inhibitor	SERPINB1	10771	13139.1	20628.6	14846.3	5145.76	34.6603	9890.71	10236.6	12765.5	10964.3	1569.5	14.3147	20073	17075.3	44342.9	27163.7	14953	55.0475	14642.6	5192.69	8298.66	9377.98	4816.51	51.3598
P09228	4	Cystatin-SA	CST2	155.437	1394.9	1119.57	889.971	650.851	73.1317	42.1013	29.259	214.246	95.2022	103.295	108.501	131.291	811.452	2977.65	1306.8	1486.43	113.746	35.2183	181.274	11.4578	75.9832	91.9547	121.02
Q02413	14	Desmoglein-1	DSG1	12035.8	13829.6	12134.8	12666.7	1008.32	7.96037	5090.77	5096.89	5887.69	5358.45	458.349	8.55375	10544.1	51187.7	53149	38293.6	24051.8	62.8089	11484.3	14075.2	2112.97	9224.14	6293.23	68.2257
P30044	4	Peroxiredoxin-5_ mitochondrial	PRDX5	171.483	314.414	250.329	245.408	71.5926	29.1728	0	4.64693	43.0145	15.8872	23.6076	148.596	292.142	127.899	867.384	429.142	388.312	90.4856	43.0557	117.941	0	53.6656	59.6822	111.211
P05109	6	Protein S100-A8	S100A8	1169.2	1359.02	2400.5	1642.91	662.925	40.3508	3613.81	3090.17	2640.47	3114.82	487.136	15.6393	3312.66	2387.15	5334.83	3678.22	1507.46	40.9834	1206.54	2190.6	370.295	1255.81	911.151	72.5549
A0A0A0MS15	2	Immunoglobulin heavy variable 3-49	IGHV3-49	61.9329	119.883	96.0522	92.6227	29.127	31.4469	24.7088	10.4728	26.492	20.5578	8.77933	42.7055	166.098	30.1472	344.182	180.142	157.487	87.424	26.9339	20.3686	83.3357	43.546	34.6148	79.4902
P01857	20	Immunoglobulin heavy constant gamma 1	IGHG1	24164.8	34130.8	27170.8	28488.8	5112.07	17.9442	27303.3	25265.8	39059.5	30542.9	7445.66	24.3777	42223.2	34128.8	107135	61162.3	40018.7	65.4302	27653.6	19044.1	21552.7	22750.1	4427.88	19.4631
O75955	2	Flotillin-1	FLOT1	614.07	975.354	994.633	861.352	214.37	24.8876	342.243	296.666	1053.53	564.147	424.432	75.2343	707.18	3097.76	4500.17	2768.37	1917.83	69.2765	713.831	644.551	599.501	652.628	57.5909	8.82447
P48668	7	Keratin_ type II cytoskeletal 6C	KRT6C	2007.44	2811.12	2587.3	2468.62	414.776	16.8019	2250.12	1927.04	4888.17	3021.78	1624.4	53.7564	2368.51	1698.77	6492.78	3520.02	2596.17	73.7544	1559.15	1033.01	427.879	1006.68	566.096	56.2339
P01614	3	Immunoglobulin kappa variable 2D-40	IGKV2D-40	3436.21	3318.45	2909.42	3221.36	276.494	8.58314	4502.14	3526.24	4102.09	4043.49	490.581	12.1326	7106.86	4220.6	10475.2	7267.54	3130.37	43.0733	4114.19	3147.95	6559.17	4607.11	1758.22	38.1632
P06744	21	Glucose-6-phosphate isomerase	GPI	3180.66	3715.97	3682.61	3526.41	299.897	8.50432	3797.07	3549.39	4241.89	3862.78	350.893	9.08395	5333.79	5348.01	15408.6	8696.8	5812.6	66.8361	3930.51	1981.07	4444.71	3452.1	1299.63	37.6475
Q8TEV9	2	Guanine nucleotide exchange protein SMCR8	SMCR8	1965.08	2169.08	1734.82	1956.33	217.263	11.1057	1146.69	1633.66	1832.79	1537.71	352.968	22.9541	2607.47	2336.83	7173.18	4039.16	2717.51	67.2791	2341.39	1169.35	815.51	1442.08	798.664	55.3827
P01591	16	Immunoglobulin J chain	JCHAIN	42474.1	22136.4	18551	27720.5	12902.1	46.5437	45240.3	38805.7	48220.5	44088.8	4811.83	10.9139	95014.7	153429	32398.2	93614.1	60527.7	64.6566	86856.8	45249.9	87996.5	73367.7	24357.4	33.1991
P01619	4	Immunoglobulin kappa variable 3-20	IGKV3-20	722.149	1241.53	989.6	984.427	259.729	26.3838	680.554	404.184	1583.64	889.46	616.855	69.3517	2449.35	1226.27	3507.42	2394.35	1141.57	47.6776	911.443	518.113	1080.28	836.612	288.458	34.4793
P13796	22	Plastin-2	LCP1	5055.89	4047.26	3287.55	4130.23	887.086	21.4779	5263.37	6144.44	6041.41	5816.41	481.708	8.28188	5046.61	5694.41	10462.7	7067.9	2957.76	41.8477	4700.39	2460.83	4297.18	3819.47	1193.76	31.2545
P02538	1	Keratin_ type II cytoskeletal 6A	KRT6A	28.3053	88.5445	361.586	159.479	177.603	111.365	773.949	793.554	2126.53	1231.35	775.317	62.965	142.277	202.566	39.465	128.103	82.4694	64.3775	912.646	822.064	52.5913	595.767	472.579	79.3228
Q2M2I5	4	Keratin_ type I cytoskeletal 24	KRT24	2728.89	2108.51	1838.65	2225.35	456.481	20.5128	3254.91	3082.79	4803.04	3713.58	947.417	25.5122	4449.95	4558.11	2832.16	3946.74	966.765	24.4953	4188.76	2384.84	4003.94	3525.85	992.452	28.1479
Q04695	13	Keratin_ type I cytoskeletal 17	KRT17	199.071	4759.47	6154.38	3704.31	3114.72	84.0836	7898.69	6917.05	6101.29	6972.34	899.978	12.9078	486.18	328.651	463.291	426.041	85.1149	19.9781	2273.99	14646.5	916.57	5945.69	7565.63	127.246
Q96DR8	1	Mucin-like protein 1	MUCL1	28.0146	76.0893	101.604	68.5693	37.3666	54.4947	211.726	116.081	126.196	151.334	52.5449	34.721	48.7266	4.93116	82.0298	45.2292	38.6681	85.4937	108.917	829.741	150.273	362.977	404.758	111.511
P01861	4	Immunoglobulin heavy constant gamma 4	IGHG4	985.887	1330.76	975.014	1097.22	202.326	18.4399	441.883	392.318	918.82	584.34	290.726	49.7529	1029.1	853.9	4215.85	2032.95	1892.47	93.09	748.096	444.008	637.022	609.709	153.873	25.2371
P48741	1	Putative heat shock 70 kDa protein 7	HSPA7	0	3.85733	5.28461	3.04731	2.73384	89.7131	3.32346	0	1.51466	1.6127	1.6639	103.174	0	1024.88	3776.48	1600.45	1952.92	122.023	0	0	0	0	0
P02790	2	Hemopexin	HPX	1421.4	974.818	490.601	962.272	465.525	48.3777	3248.4	2014.1	2418.78	2560.43	629.219	24.5748	5049.96	837.852	3677.79	3188.53	2148.26	67.3744	3885.22	1928.9	4116.26	3310.13	1201.74	36.3049
P01834	18	Immunoglobulin kappa constant	IGKC	97580	87454.2	70825.7	85286.6	13508.2	15.8386	82797.8	91296.9	119225	97773.2	19057.5	19.4915	141208	113590	255746	170181	75376.9	44.2921	139040	73669.8	113188	108632	32922.2	30.3061
P01040	9	Cystatin-A	CSTA	1832.94	1330.48	1220.46	1461.29	326.522	22.3448	2208.02	2846.99	3587.25	2880.75	690.237	23.9603	774.072	419.774	779.544	657.796	206.152	31.3398	1181.57	18477	1548.32	7068.97	9881.37	139.785
P31146	6	Coronin-1A	CORO1A	710.444	97.4203	119.845	309.236	347.637	112.418	1216.68	1319.98	904.462	1147.04	216.334	18.8602	565.155	792.567	76.2647	477.996	366.019	76.5737	1053.84	744.8	690.815	829.817	195.874	23.6045
P01699	1	Immunoglobulin lambda variable 1-44	IGLV1-44	0	64.1518	33.1512	32.4343	32.0819	98.9134	0	0	0	0	0		0	1.34042	10.9776	4.10599	5.98857	145.85	0	0	0	0	0
P06703	4	Protein S100-A6	S100A6	1585.92	237.117	277.715	700.251	767.281	109.572	1419.03	1504.27	734.146	1219.15	422.183	34.6293	5286.5	4929.34	803.946	3673.26	2491.31	67.8228	1185.47	1589.1	1380.99	1385.19	201.846	14.5718
P04040	11	Catalase	CAT	1688.82	1574.47	1203.26	1488.85	253.848	17.05	1676.57	1979.94	2129.15	1928.55	230.626	11.9585	2130.03	2066.57	1624.2	1940.26	275.556	14.202	4040.54	3797.82	1558.3	3132.22	1368.45	43.6893
P62736	20	Actin_ aortic smooth muscle	ACTA2	14128.4	6597.45	5063.16	8596.34	4851.94	56.4419	7671.97	10070.6	9568.3	9103.64	1265.05	13.8961	12568.3	15648.5	15359.8	14525.5	1701.16	11.7115	8919.51	4530.61	8783.16	7411.09	2495.5	33.6726
P08727	1	Keratin_ type I cytoskeletal 19	KRT19	52.0716	24.56	47.0779	41.2365	14.6565	35.5426	140.399	156.139	562.886	286.475	239.509	83.6054	572.452	180.24	13.4085	255.367	286.994	112.385	694.549	413.656	227.392	445.199	235.171	52.8237
P30086	3	Phosphatidylethanolamine-binding protein 1	PEBP1	1762.25	1698.15	1763.68	1741.36	37.4274	2.14932	1437.86	1195.37	2235.71	1622.98	544.315	33.538	4627.34	3700.08	1761.51	3362.98	1462.35	43.4838	2005.4	1229.06	2311.51	1848.66	557.987	30.1834
Q15517	2	Corneodesmosin	CDSN	10.8995	17.7615	72.2757	33.6456	33.6301	99.954	90.5616	110.653	161.112	120.775	36.3483	30.0958	3.03819	13.7664	13.0977	9.96743	6.01021	60.2985	142.941	1289.18	7.6938	479.939	704.081	146.702
P05783	3	Keratin_ type I cytoskeletal 18	KRT18	4513.33	5340.47	3490.3	4448.03	926.811	20.8364	3805.27	4241.15	6277.19	4774.54	1319.46	27.6354	6629.45	6485.99	17758.1	10291.2	6466.91	62.8394	6854.26	4216.38	2605.96	4558.87	2144.76	47.0458
P63104	5	14-3-3 protein zeta/delta	YWHAZ	1931.93	1006.85	1137.5	1358.76	500.661	36.8469	2121.76	2046.63	1293.57	1820.65	458.013	25.1565	2276.44	3877.25	2720.51	2958.06	826.42	27.9379	2009.39	980.621	2821.28	1937.1	922.459	47.6206
A8K2U0	32	Alpha-2-macroglobulin-like protein 1	A2ML1	7145.58	8450.52	7412.25	7669.45	689.441	8.98944	8596.56	7957.92	9493.55	8682.68	771.429	8.88469	10065.3	8646.7	20908.1	13206.7	6707.19	50.7863	7795.32	7884.12	8651.09	8110.18	470.542	5.80187
P15311	9	Ezrin	EZR	1695.88	1052.27	1367.3	1371.81	321.826	23.4598	3530.02	5772.5	2528.12	3943.55	1661.25	42.1259	2865.98	3183.04	2118.66	2722.56	546.491	20.0727	1235.69	7126.52	2383.47	3581.89	3122.92	87.1864
P07737	10	Profilin-1	PFN1	1980.36	4915.45	4196.57	3697.46	1529.87	41.3763	896.78	1215.83	3186	1766.2	1239.88	70.2006	4118.57	2555.57	12630.7	6434.95	5422.29	84.2632	3645.19	1426.28	2864.54	2645.34	1125.58	42.5495
P07195	1	L-lactate dehydrogenase B chain	LDHB	80.7747	14.9651	28.7364	41.4921	34.7096	83.6535	127.939	114.707	104.621	115.756	11.6939	10.1022	100.794	115.028	24.0491	79.9569	48.9378	61.2052	145.221	45.7517	189.987	126.987	73.8266	58.1372
Q8N4F0	16	BPI fold-containing family B member 2	BPIFB2	5992.04	9788.62	7993.38	7924.68	1899.22	23.9659	11210	10305.4	17427.4	12980.9	3877.21	29.8685	15801.5	11160.5	43964.2	23642.1	17751.8	75.0855	14565.2	6519.14	16647.5	12577.3	5348.79	42.5275
P17174	3	Aspartate aminotransferase_ cytoplasmic	GOT1	33.2566	2285.61	2367.67	1562.18	1324.72	84.7996	8.86073	7.84248	332.597	116.434	187.204	160.782	88.6311	53.1047	440.097	193.944	213.913	110.296	32.8128	36.3714	52.7557	40.6466	10.6366	26.1686
P01871	21	Immunoglobulin heavy constant mu	IGHM	4676.09	6302.89	6500.96	5826.64	1001.32	17.1852	7651.2	7136.77	10846.2	8544.73	2009.67	23.5195	7138.74	5734.77	15208.4	9360.64	5112.74	54.6195	11519.5	7780.27	12763.7	10687.8	2593.71	24.2679
P30838	5	Aldehyde dehydrogenase_ dimeric NADP-preferring	ALDH3A1	1084.94	979.336	792.765	952.348	147.947	15.535	1219.29	1160.96	1415.01	1265.09	133.071	10.5187	1462.73	1091	1727.44	1427.06	319.713	22.4037	967.616	527.95	1381.79	959.12	426.985	44.5184
P01036	20	Cystatin-S	CST4	25604.1	30816.8	25192.4	27204.4	3135.17	11.5245	19133.9	19463.1	24245	20947.4	2860.61	13.6562	32247.7	34555.2	75558.2	47453.7	24366.6	51.3481	34806.8	36133.7	10968	27302.8	14161.9	51.8698
P23526	1	Adenosylhomocysteinase	AHCY	67.0477	44.97	13.1201	41.7126	27.111	64.9946	0	13.5031	7.17514	6.89276	6.756	98.0158	34.742	0	8.12563	14.2892	18.1726	127.177	12.8043	0	0	4.26811	7.39258	173.205
Q96DR5	11	BPI fold-containing family A member 2	BPIFA2	1471.45	2808.41	2270.76	2183.54	672.734	30.8094	2917.85	2645.68	4597.86	3387.13	1057.32	31.2158	5981.75	2623.57	8447.44	5684.25	2923.31	51.4283	5214.99	1805.56	4843.36	3954.63	1870.41	47.2967
O00748	3	Cocaine esterase	CES2	0.855635	68.2508	49.6369	39.5811	34.8047	87.9326	0	0	20.7289	6.90964	11.9678	173.205	40.1589	0	953.632	331.264	539.361	162.819	0	0	0	0	0
P14923	12	Junction plakoglobin	JUP	85.9906	908.028	1106.89	700.302	541.221	77.2839	1872.43	1458.32	2108.76	1813.17	329.244	18.1585	0.165552	90.4984	2106.94	732.534	1191.13	162.603	842.69	5545.01	705.387	2364.36	2755.38	116.538
P09211	11	Glutathione S-transferase P	GSTP1	2001.4	10644.8	6680.65	6442.29	4326.64	67.16	644.459	1134.47	3526.57	1768.5	1542.12	87.1993	1673.69	1230.73	31246	11383.5	17202.9	151.122	1472.41	1720.8	148.994	1114.07	844.955	75.8442
O75150	2	E3 ubiquitin-protein ligase BRE1B	RNF40	6376.32	2134.58	1706.68	3405.86	2581.38	75.7922	7033.56	6049.3	3739.83	5607.56	1690.72	30.1507	12025.9	9898.52	3001.17	8308.53	4717.79	56.7825	7392.67	4083.01	10890.7	7455.45	3404.26	45.6613
P30041	2	Peroxiredoxin-6	PRDX6	136.179	495.324	293.776	308.426	180.02	58.3672	106.315	184.645	283.186	191.382	88.6279	46.3094	0	1.48697	994.123	331.87	573.528	172.817	172.222	34.2639	107.765	104.751	69.0287	65.8981
P19012	1	Keratin_ type I cytoskeletal 15	KRT15	0	167.062	343.246	170.103	171.643	100.906	0	0	0	0	0		0	0	1311.8	437.265	757.366	173.205	0	0	0	0	0
Q8WUP2	2	Filamin-binding LIM protein 1	FBLIM1	104.829	442.452	512.795	353.359	218.088	61.7186	393.001	250.006	544.783	395.93	147.41	37.2313	265.828	224.51	5.70645	165.348	139.789	84.5421	289.184	694.659	389.321	457.722	211.214	46.1446
A0A1B0GUA9	2	Uncharacterized protein C13orf46	C13orf46	0	133.332	92.8499	75.394	68.3586	90.6684	0	0	0	0	0		0	0	1458.72	486.24	842.193	173.205	0	0	0	0	0
P00739	1	Haptoglobin-related protein	HPR	0	101.695	124.729	75.4748	66.3699	87.9366	0.725601	5.8289	0	2.18483	3.17664	145.395	0	0	39.8363	13.2788	22.9995	173.205	0	1.39309	0	0.464363	0.8043	173.205
P01602	1	Immunoglobulin kappa variable 1-5	IGKV1-5	590.493	133.257	208.64	310.797	245.139	78.8743	586.114	600.264	457.696	548.025	78.5462	14.3326	930.266	838.046	124.006	630.773	441.288	69.96	660.553	693.973	858.259	737.595	105.826	14.3474
P0CG39	1	POTE ankyrin domain family member J	POTEJ	0	972.572	1621.84	864.804	816.273	94.3882	0	0	256.008	85.336	147.806	173.205	0	0	50.2616	16.7539	29.0186	173.205	1.88706	0	0	0.62902	1.08949	173.205
P40925	3	Malate dehydrogenase_ cytoplasmic	MDH1	396.401	269.92	222.278	296.2	89.987	30.3805	462.88	540.045	593.977	532.301	65.8904	12.3784	680.966	180.803	925.503	595.757	379.592	63.7159	361.523	395.333	248.17	335.009	77.0809	23.0086
P04792	1	Heat shock protein beta-1	HSPB1	73.1514	167.098	373.115	204.455	153.431	75.0441	19.7299	58.183	104.399	60.7707	42.3939	69.7604	0	0	660.826	220.275	381.528	173.205	0	365.74	0	121.913	211.16	173.205
P01700	2	Immunoglobulin lambda variable 1-47	IGLV1-47	27.9244	841.306	808.979	559.403	460.558	82.3302	48.5066	15.9122	674.548	246.322	371.212	150.702	74.6778	76.1452	2326.1	825.642	1299.44	157.385	88.1436	17.4392	18.0909	41.2246	40.6344	98.5683
C9JN71	1	Zinc finger protein 878	ZNF878	0	68.6494	224.885	97.8448	115.25	117.789	62.9791	61.193	438.92	187.697	217.567	115.914	0	0	43.1251	14.375	24.8983	173.205	46.863	730.967	0	259.277	409.167	157.811
P06312	1	Immunoglobulin kappa variable 4-1	IGKV4-1	0	91.8687	124.299	72.056	64.4747	89.4786	0	0	8.37253	2.79084	4.83388	173.205	0	0	714.705	238.235	412.635	173.205	0	0	0	0	0
P69891	1	Hemoglobin subunit gamma-1	HBG1	0	0	0	0	0		0	0	0	0	0		0	0	157.733	52.5776	91.0671	173.205	0	0	0	0	0
P11413	9	Glucose-6-phosphate 1-dehydrogenase	G6PD	830.112	550.834	531.457	637.468	167.116	26.2156	1209.25	870.912	653.69	911.283	279.97	30.7226	979.429	1340.32	486.512	935.421	428.603	45.8192	1066.33	1234.25	745.483	1015.36	248.339	24.4583
P19961	1	Alpha-amylase 2B	AMY2B	0	0	0.565223	0.188408	0.326332	173.205	0	0	0	0	0		0	0	199.663	66.5544	115.276	173.205	0	0	0	0	0
P37802	1	Transgelin-2	TAGLN2	0	0.292745	0.719909	0.337551	0.36204	107.255	0	0	0	0	0		0	0	202.598	67.5327	116.97	173.205	0	0	0	0	0
Q7Z3Y7	4	Keratin_ type I cytoskeletal 28	KRT28	141.236	79.9226	207.811	142.99	63.962	44.7319	574.843	913.936	133.525	540.768	391.319	72.3637	205.241	91.5468	15.752	104.18	95.3739	91.5474	178.432	3971.77	31.1681	1393.79	2233.81	160.269
Q7Z3Y9	2	Keratin_ type I cytoskeletal 26	KRT26	73.858	4.18718	136.083	71.3761	65.983	92.4441	461.823	752.585	110.226	441.545	321.659	72.8486	160.704	111.551	0	90.7515	82.346	90.7379	15.9971	2493.81	39.3212	849.708	1423.88	167.573
P02808	1	Statherin	STATH	0	1.83508	701.755	234.53	404.63	172.528	0	0	0	0	0		0	0	4710.5	1570.17	2719.61	173.205	0	0	0	0	0
Q7Z3Y8	1	Keratin_ type I cytoskeletal 27	KRT27	8.02601	0	0.801183	2.9424	4.42072	150.242	0	0	0	0	0		0	0	0	0	0		0	151.158	0	50.3859	87.2709	173.205
A0A075B6S2	1	Immunoglobulin kappa variable 2D-29	IGKV2D-29	115.118	6.3355	23.6427	48.3653	58.4533	120.858	98.9097	109.252	60.134	89.4318	25.8943	28.9542	187.501	106.198	5.13615	99.6119	91.3607	91.7167	131.557	39.0013	164.011	111.523	64.8681	58.1657
P31151	1	Protein S100-A7	S100A7	0	32.652	45.8449	26.1657	23.6007	90.1973	0	0	48.4563	16.1521	27.9762	173.205	0	0	0	0	0		0	407.554	0	135.851	235.301	173.205
P35241	4	Radixin	RDX	108.895	340.946	425.565	291.802	163.955	56.1871	110.707	131.903	1287.48	510.03	673.374	132.026	193.039	182.86	24.5902	133.496	94.4527	70.7531	180.804	329.147	89.9679	199.973	120.736	60.3763
P13646	16	Keratin_ type I cytoskeletal 13	KRT13	824.627	1215.72	4953.31	2331.22	2279.2	97.7686	971.9	765.488	2720.56	1485.98	1074.15	72.2852	1870.91	2406.62	1611.55	1963.02	405.461	20.6549	3358.45	2822.12	1498.52	2559.7	957.333	37.4003
A0A075B6H7	1	Probable non-functional immunoglobulin kappa variable 3-7	IGKV3-7	0	86.461	82.6453	56.3688	48.8541	86.6687	0	0	20.7857	6.92858	12.0007	173.205	0	11.2045	27.1619	12.7888	13.6501	106.735	5.88456	9.36163	0	5.08206	4.73213	93.1143
P11142	20	Heat shock cognate 71 kDa protein	HSPA8	4036.79	4307.11	3566.31	3970.07	374.876	9.44255	2633.72	5170.2	3576.62	3793.51	1282.07	33.7964	3488.72	3072.29	7911.93	4824.31	2682.05	55.5944	2212.13	5534.15	2142.78	3296.35	1938.3	58.8013
P55786	2	Puromycin-sensitive aminopeptidase	NPEPPS	12.9661	112.281	90.2282	71.825	52.1522	72.6102	27.9052	21.6949	59.091	36.2304	20.0399	55.3124	13.8523	6.78697	312.746	111.128	174.642	157.153	32.1413	16.8689	6.51768	18.5093	12.8903	69.6424
A0A075B6K5	1	Immunoglobulin lambda variable 3-9	IGLV3-9	0	322.067	235.939	186.002	166.739	89.644	35.1074	15.8663	454.337	168.437	247.784	147.108	225.337	100.546	625.509	317.131	274.255	86.4802	191.398	38.5137	39.5776	89.8298	87.9624	97.9212
P01008	4	Antithrombin-III	SERPINC1	785.198	448.729	269.845	501.257	261.661	52.201	840.022	579.732	445.554	621.769	200.566	32.2573	638.938	588.852	983.484	737.091	214.847	29.1479	974.523	267.947	1411.74	884.736	577.158	65.2351
P04406	28	Glyceraldehyde-3-phosphate dehydrogenase	GAPDH	6096.73	19087.4	16166.4	13783.5	6815.3	49.4452	11138.7	10856.1	24879.5	15624.8	8016.11	51.3039	12501.8	9072.68	63054.4	28209.6	30225.1	107.145	14842.5	8610.33	10571.7	11341.5	3186.59	28.0968
P60709	3	Actin_ cytoplasmic 1	ACTB	628.643	154.852	165.466	316.32	270.531	85.5245	762.764	742.89	276.216	593.957	275.351	46.3588	808.225	788.637	10.7991	535.887	454.845	84.877	573.402	250.593	458.374	427.456	163.61	38.2752
Q8TDR2	1	Serine/threonine-protein kinase 35	STK35	142.62	40.4766	92.0381	91.7115	51.0723	55.688	45.6123	58.5883	36.1481	46.7829	11.2658	24.081	200.846	85.9864	0	95.6108	100.768	105.394	30.1199	38.2474	107.588	58.6519	42.5746	72.5886
P32119	2	Peroxiredoxin-2	PRDX2	3.7899	31.8071	29.1294	21.5754	15.4608	71.6593	19.1996	31.1602	9.0704	19.8101	11.0575	55.8178	1.79863	0	78.486	26.7615	44.8037	167.418	2.07182	189.24	0	63.7707	108.665	170.399
O95336	1	6-phosphogluconolactonase	PGLS	0	7.14659	15.411	7.5192	7.71225	102.568	0	0	3.36649	1.12216	1.94364	173.205	0	0	67.6142	22.5381	39.0371	173.205	8.24378	5.24341	0	4.49573	4.17244	92.8089
P01780	1	Immunoglobulin heavy variable 3-7	IGHV3-7	17.125	140.764	104.974	87.621	63.6198	72.6079	13.4037	29.9116	104.121	49.1455	48.3206	98.3214	59.2916	11.7804	538.531	203.201	291.374	143.392	74.9205	25.7751	22.9442	41.2133	29.2256	70.9131
Q7Z794	7	Keratin_ type II cytoskeletal 1b	KRT77	431.184	838.201	957.642	742.342	276.009	37.1809	244.637	603.23	474.149	440.672	181.626	41.2156	423.228	149.149	2119.87	897.417	1067.51	118.954	717.15	1528.42	47.0558	764.21	741.805	97.0682
P62258	1	14-3-3 protein epsilon	YWHAE	79.637	36.3209	26.2014	47.3864	28.3844	59.8999	128.292	88.8728	29.682	82.2824	49.6344	60.322	142.094	127.344	7.31818	92.2523	73.9239	80.1323	60.9048	31.0992	51.173	47.7256	15.1989	31.8464
A0A0B4J1X5	3	Immunoglobulin heavy variable 3-74	IGHV3-74	0	388.563	472.583	287.049	252.116	87.8305	27.5769	76.8914	617.241	240.57	327.138	135.984	27.4729	4.01199	1346.27	459.253	768.272	167.287	149.444	258.386	38.7349	148.855	109.827	73.7812
P17066	1	Heat shock 70 kDa protein 6	HSPA6	15.3474	595.37	535.437	382.051	318.986	83.4929	18.1942	77.9159	585.866	227.325	311.938	137.221	38.0725	21.7807	2835.5	965.119	1619.82	167.836	147.688	31.9604	112.634	97.4273	59.3434	60.9105
P05164	3	Myeloperoxidase	MPO	0.361563	114.024	106.937	73.7743	63.676	86.3119	5.27844	9.78133	287.837	100.965	161.851	160.303	0	4.73427	1397.11	467.281	805.259	172.328	121.404	28.7352	16.0489	55.3961	57.5155	103.826

## Sheet: Table  S4
Table S4. SP3 method applied directly to raw saliva Progenesis QiP experiment protein list				Abundance
				SP3 direct
Accession	Peptide number	Description	GeneID	TR1	TR2	TR2	Average	SD	CV
A0A0A0MRZ8	4	Immunoglobulin kappa variable 3D-11	IGKV3D-11	6218.78	5455.45	9378.11	7017.44	2079.71	29.6364
A0A0B4J1U7	1	Immunoglobulin heavy variable 6-1	IGHV6-1	879.553	737.67	843.13	820.118	73.6875	8.98499
A0A0B4J1V6	3	Immunoglobulin heavy variable 3-73	IGHV3-73	3197.26	3103.1	4482.44	3594.27	770.622	21.4403
A0A0B4J1X5	3	Immunoglobulin heavy variable 3-74	IGHV3-74	3247.8	155.25	56.0824	1153.04	1814.79	157.391
A0A0B4J2B5	5	Immunoglobulin heavy variable 3/OR16-9 (non-functional) (Fragment)	IGHV3OR16-9	33549	31822.6	36538.6	33970	2386.03	7.02392
A0A0C4DH25	2	Immunoglobulin kappa variable 3D-20	IGKV3D-20	1540.28	1676.23	2435.96	1884.16	482.687	25.6182
A0A0J9YY99	1	Ig-like domain-containing protein (Fragment)	IGHV3-30	45.8841	730.397	292.185	356.156	346.711	97.3483
A0A075B6H7	2	Probable non-functional immunoglobulin kappa variable 3-7	IGKV3-7	7853.09	710.96	618.083	3060.71	4150.58	135.608
A0A075B6I9	1	Immunoglobulin lambda variable 7-46	IGLV7-46	2805.96	1298.65	1358.96	1821.19	853.371	46.8578
A0A075B6P5	2	Immunoglobulin kappa variable 2-28	IGKV2-28	18967.1	15583.6	17865.1	17472	1725.66	9.87675
A0A075B6R9	1	Probable non-functional immunoglobulin kappa variable 2D-24	IGKV2D-24	938.645	1279.75	1741.77	1320.05	403.075	30.5347
A6NC97	1	Putative protein FAM172B	FAM172BP	6.52969	909.508	961.762	625.933	537.055	85.8007
A8K2U0	28	Alpha-2-macroglobulin-like protein 1	A2ML1	69398.6	52047.2	51931.9	57792.6	10051.3	17.392
B9A064	4	Immunoglobulin lambda-like polypeptide 5	IGLL5	17656	23921.7	27956.1	23177.9	5190.16	22.3927
O00299	3	Chloride intracellular channel protein 1	CLIC1	1772.75	1802.72	2446.52	2007.33	380.646	18.9628
O00748	3	Cocaine esterase	CES2	2640.7	1103.04	840.025	1527.92	972.627	63.6568
O14556	1	Glyceraldehyde-3-phosphate dehydrogenase_ testis-specific	GAPDHS	1156.29	646.66	691.678	831.543	282.14	33.9297
O43707	7	Alpha-actinin-4	ACTN4	4174.35	3286.3	4216.03	3892.23	525.159	13.4925
O43852	5	Calumenin	CALU	2215.14	1772.54	3445.75	2477.81	866.98	34.9898
O60218	1	Aldo-keto reductase family 1 member B10	AKR1B10	1068.85	26.776	0	365.208	609.518	166.896
O75083	4	WD repeat-containing protein 1	WDR1	8614.21	4212.69	3011.57	5279.49	2949.73	55.8715
O76013	1	Keratin_ type I cuticular Ha6	KRT36	2717.43	7012.16	15063.5	8264.37	6267.58	75.8386
O76015	1	Keratin_ type I cuticular Ha8	KRT38	667.325	678.633	676.047	674.002	5.92505	0.879085
O95336	1	6-phosphogluconolactonase	PGLS	377.003	207.548	159.078	247.876	114.423	46.1613
P0C7U1	1	Putative inactive neutral ceramidase B	ASAH2B	1421.52	282.773	130.275	611.522	705.609	115.386
P0CG47	2	Polyubiquitin-B	UBB	2206.02	3456.38	4299.84	3320.75	1053.48	31.7242
P0DMV8	26	Heat shock 70 kDa protein 1A	HSPA1A	64645	47449.7	60466.8	57520.5	8968.27	15.5914
P0DOY3	12	Immunoglobulin lambda constant 3	IGLC3	237057	303148	208086	249430	48723.6	19.534
P0DP23	2	Calmodulin-1	CALM1	8755.19	8423.96	10626	9268.37	1187.32	12.8105
P0DTE7	118	Alpha-amylase 1B	AMY1B	5.27322e+06	2.8398e+06	3.26704e+06	3.79335e+06	1.29928e+06	34.2515
P00338	17	L-lactate dehydrogenase A chain	LDHA	61534.2	45613.7	56475.2	54541	8134.57	14.9146
P00491	2	Purine nucleoside phosphorylase	PNP	3336.04	2027.57	2113.68	2492.43	731.854	29.363
P00558	20	Phosphoglycerate kinase 1	PGK1	54896.9	35248.5	44494.3	44879.9	9829.85	21.9026
P00738	22	Haptoglobin	HP	67938.2	34764.6	31201.9	44634.9	20259.7	45.3899
P00751	9	Complement factor B	CFB	12046.1	5997.22	7893.93	8645.76	3093.75	35.7834
P01009	14	Alpha-1-antitrypsin	SERPINA1	30211.6	29804.9	30015.1	30010.5	203.373	0.677673
P01011	5	Alpha-1-antichymotrypsin	SERPINA3	6972.79	5870.79	8526.23	7123.27	1334.1	18.7288
P01023	22	Alpha-2-macroglobulin	A2M	26798.1	20916.1	25321.2	24345.1	3060.04	12.5694
P01024	40	Complement C3	C3	272549	195337	303310	257066	55626.8	21.6392
P01033	2	Metalloproteinase inhibitor 1	TIMP1	393.849	874.924	1088.65	785.809	355.871	45.2872
P01034	8	Cystatin-C	CST3	53095.8	41098.3	60971.9	51722	10007.8	19.3492
P01036	23	Cystatin-S	CST4	563313	382742	266191	404082	149706	37.0485
P01037	10	Cystatin-SN	CST1	310064	225369	154564	229999	77853.3	33.8494
P01040	6	Cystatin-A	CSTA	4041.68	12500.6	12258	9600.09	4815.26	50.1585
P01591	17	Immunoglobulin J chain	JCHAIN	275405	156862	162774	198347	66799.4	33.678
P01602	1	Immunoglobulin kappa variable 1-5	IGKV1-5	2174.18	2260.82	3149.56	2528.19	539.867	21.3539
P01619	3	Immunoglobulin kappa variable 3-20	IGKV3-20	7007.1	2039.7	3232.28	4093.03	2593.15	63.3552
P01700	1	Immunoglobulin lambda variable 1-47	IGLV1-47	1253.61	37.722	0	430.444	713.131	165.674
P01772	2	Immunoglobulin heavy variable 3-33	IGHV3-33	920.034	3933.3	3574.6	2809.31	1645.96	58.5895
P01780	1	Immunoglobulin heavy variable 3-7	IGHV3-7	296.913	680.16	1024.64	667.236	364.034	54.5584
P01833	57	Polymeric immunoglobulin receptor	PIGR	672863	659594	701091	677849	21193	3.12651
P01834	12	Immunoglobulin kappa constant	IGKC	519568	470808	311385	433920	108883	25.093
P01857	18	Immunoglobulin heavy constant gamma 1	IGHG1	185614	131446	90303.3	135788	47803.4	35.2045
P01859	8	Immunoglobulin heavy constant gamma 2	IGHG2	36735.4	30543.5	30840.7	32706.5	3492.27	10.6776
P01860	7	Immunoglobulin heavy constant gamma 3	IGHG3	51091.9	41132.1	44307.5	45510.5	5087.7	11.1792
P01861	4	Immunoglobulin heavy constant gamma 4	IGHG4	4340.93	2848.95	2054.29	3081.39	1160.91	37.6747
P01871	14	Immunoglobulin heavy constant mu	IGHM	40037.6	31633.5	38703.7	36791.6	4516.51	12.2759
P01876	28	Immunoglobulin heavy constant alpha 1	IGHA1	1.43027e+06	638514	725880	931556	434106	46.6001
P01877	19	Immunoglobulin heavy constant alpha 2	IGHA2	244804	173052	132010	183289	57089.3	31.1472
P02533	7	Keratin_ type I cytoskeletal 14	KRT14	8538.05	14495.3	16707.8	13247	4225.48	31.8976
P02538	4	Keratin_ type II cytoskeletal 6A	KRT6A	5799.22	2415.34	1379.93	3198.16	2311.31	72.2699
P02647	11	Apolipoprotein A-I	APOA1	8279.46	11743	13733.9	11252.1	2760.17	24.5302
P02675	13	Fibrinogen beta chain	FGB	20139.3	16310.5	17626.1	18025.3	1945.32	10.7922
P02679	9	Fibrinogen gamma chain	FGG	17590	14719.9	17978.8	16762.9	1779.91	10.6181
P02768	60	Albumin	ALB	580453	577723	581468	579881	1937.01	0.334036
P02787	35	Serotransferrin	TF	89429.9	69108.4	63799.5	74112.6	13528.1	18.2535
P02788	21	Lactotransferrin	LTF	52935.1	16891.7	12600.4	27475.7	22152.6	80.6262
P02790	9	Hemopexin	HPX	14778.6	4436.11	2712.43	7309.06	6526.01	89.2866
P04075	20	Fructose-bisphosphate aldolase A	ALDOA	83396.3	75015.1	100171	86194	12809.1	14.8607
P04080	14	Cystatin-B	CSTB	172475	70661.7	89700.9	110946	54129.3	48.789
P04259	16	Keratin_ type II cytoskeletal 6B	KRT6B	45741.1	48471.9	62753.7	52322.2	9136.53	17.462
P04264	62	Keratin_ type II cytoskeletal 1	KRT1	737054	608082	825012	723382	109109	15.0832
P04406	24	Glyceraldehyde-3-phosphate dehydrogenase	GAPDH	249793	76547.1	80676	135672	98853	72.8618
P05109	11	Protein S100-A8	S100A8	35402	35905.8	44828.9	38712.2	5303.17	13.6989
P05783	2	Keratin_ type I cytoskeletal 18	KRT18	1549.59	18007.4	15353.6	11636.9	8836.03	75.9314
P06396	29	Gelsolin	GSN	75599.2	67230.5	79279.9	74036.6	6174.81	8.34021
P06702	9	Protein S100-A9	S100A9	43292	24264	28102	31886	10062.5	31.5578
P06703	6	Protein S100-A6	S100A6	8439.28	13729.7	19045.6	13738.2	5303.15	38.6015
P06733	42	Alpha-enolase	ENO1	265050	162800	192307	206719	52626.4	25.458
P06744	22	Glucose-6-phosphate isomerase	GPI	72518.5	25563.2	35764	44615.2	24697.3	55.3563
P06870	5	Kallikrein-1	KLK1	64970.4	60799.9	84092.3	69954.2	12420.3	17.7549
P07195	7	L-lactate dehydrogenase B chain	LDHB	8678.69	3918.78	6258.15	6285.2	2380.07	37.8678
P07237	26	Protein disulfide-isomerase	P4HB	50713.7	39252.5	49899.5	46621.9	6395.08	13.7169
P07737	12	Profilin-1	PFN1	52826.6	18517.1	18183.9	29842.5	19905.5	66.7018
P08729	1	Keratin_ type II cytoskeletal 7	KRT7	738.694	104.332	9.50621	284.178	396.468	139.514
P08779	18	Keratin_ type I cytoskeletal 16	KRT16	31980.8	33820.8	33103.7	32968.4	927.449	2.81314
P09104	2	Gamma-enolase	ENO2	5241.56	999.954	0	2080.5	2782.84	133.758
P09211	12	Glutathione S-transferase P	GSTP1	80764.8	31993.8	17427.6	43395.4	33172.2	76.4419
P09228	7	Cystatin-SA	CST2	45791.5	36392.7	46167.7	42784	5538.21	12.9446
P09960	13	Leukotriene A-4 hydrolase	LTA4H	15652.8	16834.9	23226.9	18571.5	4074.75	21.9408
P09972	4	Fructose-bisphosphate aldolase C	ALDOC	520.171	1199.83	1969.81	1229.94	725.29	58.9696
P10599	7	Thioredoxin	TXN	33314.7	52773.4	71652.8	52580.3	19169.8	36.4581
P10909	4	Clusterin	CLU	3019.28	3847.7	4247.12	3704.7	626.285	16.9051
P11021	12	Endoplasmic reticulum chaperone BiP	HSPA5	19262.9	10554.7	13665.8	14494.4	4412.87	30.4453
P11142	20	Heat shock cognate 71 kDa protein	HSPA8	34501.8	21384.1	22245.9	26043.9	7337.4	28.1732
P11413	8	Glucose-6-phosphate 1-dehydrogenase	G6PD	4369.36	4533.28	7431.73	5444.79	1722.69	31.6393
P12273	15	Prolactin-inducible protein	PIP	181398	107240	96308.9	128316	46294.7	36.0788
P12814	2	Alpha-actinin-1	ACTN1	921.494	1268.99	1394.46	1194.98	245.015	20.5037
P13645	29	Keratin_ type I cytoskeletal 10	KRT10	151466	225608	229792	202289	44063.5	21.7825
P13647	9	Keratin_ type II cytoskeletal 5	KRT5	9823.74	12838.5	14631.7	12431.3	2429.73	19.5452
P13796	22	Plastin-2	LCP1	59165.2	51879.5	57308	56117.6	3785.92	6.74641
P13797	4	Plastin-3	PLS3	2541.66	2387.08	2725.03	2551.26	169.18	6.63122
P13929	2	Beta-enolase	ENO3	10061.4	5105.09	7582.72	7583.06	2478.14	32.6799
P14174	1	Macrophage migration inhibitory factor	MIF	183076	5195.92	1120.71	63131	103896	164.572
P14618	24	Pyruvate kinase PKM	PKM	52132.2	33894.2	36241.4	40756	9921.82	24.3445
P14780	11	Matrix metalloproteinase-9	MMP9	19841.2	16769.4	22667.9	19759.5	2950.08	14.93
P15153	7	Ras-related C3 botulinum toxin substrate 2	RAC2	7312.32	6030.96	7863.48	7068.92	940.196	13.3004
P15311	12	Ezrin	EZR	6083.68	9711.31	15937.8	10577.6	4983.86	47.1171
P18510	6	Interleukin-1 receptor antagonist protein	IL1RN	15475.4	6726.31	6607.49	9603.08	5085.96	52.9618
P18669	9	Phosphoglycerate mutase 1	PGAM1	22011.7	12808.8	11734.6	15518.4	5648.95	36.4017
P19013	2	Keratin_ type II cytoskeletal 4	KRT4	2726.42	898.207	3362.68	2329.1	1279.38	54.93
P20061	8	Transcobalamin-1	TCN1	8964.67	6289.27	8243.99	7832.64	1384.32	17.6737
P22079	2	Lactoperoxidase	LPO	1811.16	338.561	432.376	860.7	824.46	95.7895
P22392	4	Nucleoside diphosphate kinase B	NME2	4386.57	4364.58	5857.73	4869.63	855.794	17.5741
P23280	13	Carbonic anhydrase 6	CA6	131292	69685	84514.9	95164	32154.4	33.7884
P23284	2	Peptidyl-prolyl cis-trans isomerase B	PPIB	3539.74	2645.8	3534.09	3239.88	514.492	15.88
P23528	4	Cofilin-1	CFL1	4043.23	3119.48	4778.43	3980.38	831.258	20.8839
P25311	23	Zinc-alpha-2-glycoprotein	AZGP1	87188.9	54578.5	54982.8	65583.4	18712	28.5316
P25789	1	Proteasome subunit alpha type-4	PSMA4	8795.89	7864.78	15639.3	10766.7	4245.43	39.4313
P25815	2	Protein S100-P	S100P	1345.12	2557.7	3541.7	2481.51	1100.27	44.339
P26038	25	Moesin	MSN	52639.2	41542.3	63066.8	52416.1	10764	20.5356
P27348	2	14-3-3 protein theta	YWHAQ	6136.74	8239.12	4078.04	6151.3	2080.58	33.8234
P27482	5	Calmodulin-like protein 3	CALML3	9551.4	6773.46	8741.9	8355.58	1428.69	17.0987
P28066	1	Proteasome subunit alpha type-5	PSMA5	747.617	439.138	355.099	513.951	206.677	40.2133
P28325	3	Cystatin-D	CST5	30529.2	38276.1	44016.2	37607.2	6768.33	17.9974
P29373	5	Cellular retinoic acid-binding protein 2	CRABP2	2250.21	4159.78	4865.77	3758.59	1353.14	36.0014
P29401	27	Transketolase	TKT	147951	72544.1	85687.2	102061	40281.5	39.4682
P29508	21	Serpin B3	SERPINB3	38683.5	32527.2	47280.4	39497	7410.19	18.7614
P30041	7	Peroxiredoxin-6	PRDX6	8810.11	3689.61	2879.52	5126.41	3215.79	62.7298
P30044	4	Peroxiredoxin-5_ mitochondrial	PRDX5	5593.36	3427.11	2669.27	3896.58	1517.52	38.945
P30086	3	Phosphatidylethanolamine-binding protein 1	PEBP1	12579.4	10036.6	11975.4	11530.5	1328.53	11.5219
P30740	21	Leukocyte elastase inhibitor	SERPINB1	70305.2	44670.7	52992.5	55989.5	13077.4	23.3568
P30838	9	Aldehyde dehydrogenase_ dimeric NADP-preferring	ALDH3A1	19976.9	12338.2	17062.8	16459.3	3854.96	23.4212
P31025	14	Lipocalin-1	LCN1	195249	140509	151286	162348	28998	17.8616
P31146	9	Coronin-1A	CORO1A	5512.16	6649.58	8466.64	6876.12	1490.21	21.6723
P31946	4	14-3-3 protein beta/alpha	YWHAB	4449.85	5046.19	6744.53	5413.52	1190.62	21.9935
P31947	15	14-3-3 protein sigma	SFN	234791	67052.8	102899	134914	88333.1	65.4735
P31949	1	Protein S100-A11	S100A11	23.6383	837.717	820.244	560.533	465.047	82.9651
P32119	2	Peroxiredoxin-2	PRDX2	457.85	799.018	653.699	636.856	171.206	26.8831
P32926	12	Desmoglein-3	DSG3	35747.1	25375.7	32916.8	31346.6	5361.05	17.1025
P35241	2	Radixin	RDX	439.424	1009.99	1838.13	1095.85	703.293	64.1781
P35527	47	Keratin_ type I cytoskeletal 9	KRT9	447618	370903	535910	451477	82571.3	18.2891
P35908	30	Keratin_ type II cytoskeletal 2 epidermal	KRT2	81665.1	119724	111734	104374	20068.4	19.2273
P36952	2	Serpin B5	SERPINB5	1095.93	1818.32	1461.86	1458.7	361.203	24.7619
P37837	19	Transaldolase	TALDO1	40513.7	37403.1	58559	45491.9	11422.8	25.1094
P40121	8	Macrophage-capping protein	CAPG	6637.05	7083.22	10435.1	8051.79	2076.03	25.7835
P40925	6	Malate dehydrogenase_ cytoplasmic	MDH1	11507.2	6712.78	8591.97	8937.32	2415.79	27.0304
P47755	1	F-actin-capping protein subunit alpha-2	CAPZA2	1285.94	0	0	428.646	742.436	173.205
P47756	2	F-actin-capping protein subunit beta	CAPZB	1287.88	1435.49	1881.42	1534.93	309.014	20.1321
P48594	1	Serpin B4	SERPINB4	867.702	582.765	836.823	762.43	156.359	20.508
P49189	4	4-trimethylaminobutyraldehyde dehydrogenase	ALDH9A1	1465.82	1342.94	2552.88	1787.21	665.93	37.2608
P50395	6	Rab GDP dissociation inhibitor beta	GDI2	9384.64	3172.57	5205.44	5920.89	3167.23	53.4925
P52209	21	6-phosphogluconate dehydrogenase_ decarboxylating	PGD	59165	48610.5	56958.4	54911.3	5567.07	10.1383
P52565	2	Rho GDP-dissociation inhibitor 1	ARHGDIA	1200.5	3680.29	4084.76	2988.52	1561.62	52.2539
P52566	9	Rho GDP-dissociation inhibitor 2	ARHGDIB	30383.2	27587.4	26619.6	28196.7	1954.37	6.9312
P52907	3	F-actin-capping protein subunit alpha-1	CAPZA1	3256.44	1916.5	2113.8	2428.91	723.416	29.7835
P54108	6	Cysteine-rich secretory protein 3	CRISP3	3142.48	6212.89	3976.54	4443.97	1587.68	35.7266
P55058	1	Phospholipid transfer protein	PLTP	671.753	617.297	1005.61	764.886	210.243	27.4868
P55786	10	Puromycin-sensitive aminopeptidase	NPEPPS	9120.08	3754.63	4558.24	5810.98	2893.8	49.7987
P59190	2	Ras-related protein Rab-15	RAB15	1014.4	1242.56	1523.78	1260.25	255.153	20.2463
P59998	2	Actin-related protein 2/3 complex subunit 4	ARPC4	730.172	1366.72	1679.63	1258.84	483.834	38.4349
P60174	18	Triosephosphate isomerase	TPI1	61851	40729.4	54515	52365.2	10723.7	20.4786
P61158	3	Actin-related protein 3	ACTR3	9429.96	8270.13	12502.4	10067.5	2186.96	21.723
P61160	1	Actin-related protein 2	ACTR2	937.784	641.056	759.141	779.327	149.391	19.1692
P61626	3	Lysozyme C	LYZ	1363.86	2845.69	2036.92	2082.16	741.95	35.6337
P61981	1	14-3-3 protein gamma	YWHAG	137.673	146.642	264.138	182.818	70.5682	38.6003
P62258	2	14-3-3 protein epsilon	YWHAE	1057.94	683.995	865.888	869.275	186.996	21.5118
P62736	17	Actin_ aortic smooth muscle	ACTA2	71596.9	88701.8	88405	82901.2	9790.94	11.8104
P62826	2	GTP-binding nuclear protein Ran	RAN	1331.91	1213.41	1740.26	1428.53	276.393	19.3481
P62937	16	Peptidyl-prolyl cis-trans isomerase A	PPIA	99610.4	47461.9	62473.3	69848.6	26845.1	38.4334
P62942	1	Peptidyl-prolyl cis-trans isomerase FKBP1A	FKBP1A	267.735	312.589	273.058	284.461	24.5046	8.6144
P63104	11	14-3-3 protein zeta/delta	YWHAZ	23794.5	24070.2	31613.3	26492.7	4436.75	16.7471
P63261	48	Actin_ cytoplasmic 2	ACTG1	847564	594793	798501	746953	134038	17.9447
P68871	6	Hemoglobin subunit beta	HBB	32811.6	23774.6	34272.7	30286.3	5686.4	18.7755
P69905	7	Hemoglobin subunit alpha	HBA2	43256.2	9159.44	15437.8	22617.8	18146.9	80.233
P80188	7	Neutrophil gelatinase-associated lipocalin	LCN2	11801.4	7738.21	6847.98	8795.87	2640.66	30.0216
P80303	9	Nucleobindin-2	NUCB2	7489.66	6881.66	2854.43	5741.92	2519.05	43.8712
Q3SY84	2	Keratin_ type II cytoskeletal 71	KRT71	679.197	2562.38	4706.28	2649.29	2014.95	76.0562
Q5JWF2	1	Guanine nucleotide-binding protein G(s) subunit alpha isoforms XLas	GNAS	501.085	409.918	571.844	494.282	81.1774	16.4233
Q5TZA2	3	Rootletin	CROCC	358.292	8229.08	5470.67	4686.01	3993.63	85.2245
Q5VSP4	4	Putative lipocalin 1-like protein 1	LCN1P1	1845.72	2457.55	1433.45	1912.24	515.28	26.9464
Q5VVM6	1	Coiled-coil domain-containing protein 30	CCDC30	903.322	220.621	100.078	408.007	433.169	106.167
Q5XKE5	2	Keratin_ type II cytoskeletal 79	KRT79	1516.06	1828.71	2893.89	2079.55	722.354	34.736
Q6P5S2	28	Protein LEG1 homolog	LEG1	230794	211123	307799	249905	51093	20.4449
Q6S8J3	3	POTE ankyrin domain family member E	POTEE	1154.08	1840.18	2417.82	1804.03	632.647	35.0686
Q6ZRC1	1	Uncharacterized protein C4orf50	C4orf50	382.937	710.441	580.232	557.87	164.893	29.5576
Q7Z3Y7	5	Keratin_ type I cytoskeletal 28	KRT28	2822.01	3678.68	4871.39	3790.69	1029.27	27.1526
Q7Z3Y9	2	Keratin_ type I cytoskeletal 26	KRT26	3417.19	3573.11	6678.32	4556.21	1839.46	40.3725
Q7Z794	2	Keratin_ type II cytoskeletal 1b	KRT77	1890.46	1082.52	1990.01	1654.33	497.701	30.0847
Q8N1I0	3	Dedicator of cytokinesis protein 4	DOCK4	1609.76	3546.18	3977.04	3044.33	1260.91	41.4185
Q8N4F0	19	BPI fold-containing family B member 2	BPIFB2	150359	46747.4	62417.7	86508.1	55849	64.5593
Q8NHQ9	2	ATP-dependent RNA helicase DDX55	DDX55	24344	6569.5	5016	11976.5	10738.7	89.6646
Q8TAX7	2	Mucin-7	MUC7	4692.21	2325.44	3634.19	3550.62	1185.6	33.3913
Q8TDL5	12	BPI fold-containing family B member 1	BPIFB1	26714.3	28361.4	41587.3	32221	8153.14	25.3038
Q9HD67	3	Unconventional myosin-X	MYO10	1994.05	2154.38	2929.45	2359.29	500.237	21.2028
Q9NQX4	5	Unconventional myosin-Vc	MYO5C	7204.77	13964.9	24326.3	15165.3	8623.64	56.8643
Q9P2K8	3	eIF-2-alpha kinase GCN2	EIF2AK4	4164	2435.03	1795.87	2798.3	1225.15	43.7818
Q9UBC9	10	Small proline-rich protein 3	SPRR3	14513	31247	37924.3	27894.8	12060.3	43.235
Q9UBG3	7	Cornulin	CRNN	5989.89	7135.94	5764.01	6296.61	735.597	11.6824
Q9UBR2	3	Cathepsin Z	CTSZ	3353.96	3263.6	4750.44	3789.33	833.569	21.9978
Q9UIV8	8	Serpin B13	SERPINB13	4263.48	5567.43	7390.75	5740.56	1570.81	27.3633
Q9UJ70	1	N-acetyl-D-glucosamine kinase	NAGK	307.23	280.108	217.745	268.361	45.8845	17.098
Q86YS6	1	Ras-related protein Rab-43	RAB43	290.66	308.79	608.92	402.79	178.743	44.3764
Q96DA0	17	Zymogen granule protein 16 homolog B	ZG16B	100979	137442	213688	150703	57513	38.1631
Q96DR5	13	BPI fold-containing family A member 2	BPIFA2	37269.7	38576.1	52011.6	42619.1	8160.29	19.147
Q96HE7	4	ERO1-like protein alpha	ERO1A	3122.28	2524.78	4884.81	3510.62	1227.01	34.9513
Q01469	13	Fatty acid-binding protein 5	FABP5	29034.2	29468.4	26571.9	28358.2	1562.15	5.50863
Q01518	19	Adenylyl cyclase-associated protein 1	CAP1	17108.3	16889.9	21153.4	18383.9	2400.98	13.0603
Q02413	15	Desmoglein-1	DSG1	160065	94865.1	79034.8	111322	42948.9	38.5808
Q02487	14	Desmocollin-2	DSC2	20388.9	25585	27740.5	24571.5	3779.17	15.3803
Q04695	6	Keratin_ type I cytoskeletal 17	KRT17	42104.9	3969.34	3913.52	16662.6	22033.7	132.235
Q05315	3	Galectin-10	CLC	6794.6	8365.61	12733.7	9297.97	3077.37	33.0972
Q06830	8	Peroxiredoxin-1	PRDX1	8073.03	6201.73	7862.02	7378.93	1024.93	13.8899
Q08380	7	Galectin-3-binding protein	LGALS3BP	6154.54	4671.78	5582.95	5469.76	747.832	13.6721
Q15782	2	Chitinase-3-like protein 2	CHI3L2	1148.23	1096.38	1756.58	1333.73	367.112	27.5252
Q16651	2	Prostasin	PRSS8	1891.29	2479.16	3531.07	2633.84	830.764	31.5419
Q92764	1	Keratin_ type I cuticular Ha5	KRT35	798.574	130.267	33956.9	11628.6	19339.8	166.312
Q99456	2	Keratin_ type I cytoskeletal 12	KRT12	21067.7	8458.08	12930.3	14152	6392.98	45.1736
Q99497	2	Parkinson disease protein 7	PARK7	61.6045	1187.83	901.667	717.032	585.372	81.6382
Q99536	2	Synaptic vesicle membrane protein VAT-1 homolog	VAT1	2631.94	2780.44	4186.28	3199.55	857.751	26.8085

## Sheet: Table S5
Table S5. Number of proteins/peptides with values in all three replicates
Method	Condition	Proteins	proteins with CV<20%	%	peptides	peptides with CV<20%	%
inSol	MeOH UT	103	45	43.6893	673	282	41.9019
	MeOH R	78	63	80.7692	428	202	47.1963
	TCA60 UT	111	65	58.5586	750	452	60.2667
	TCA60 R	115	69	60	634	30	4.73186
SP3	MeOH UT	82	10	12.1951	204	14	6.86275
	MeOH R	57	13	22.807	185	55	29.7297
	TCA60 UT	97	19	19.5876	309	72	23.301
	TCA60 R	70	17	24.2857	251	50	19.9203
	SP3 direct	104	17	16.3462	451	55	12.1951

## Sheet: Table S6
Table S6. Digestion efficiency in each condition for all triplicates using inSol and SP3 methods
		Missed cleavages per raw file (%)
		0	1	2	Average	SD	CV
inSol	MeOH UT	58.53	40.06	1.41	59.2567	1.11464	1.88105
		58.7	39.39	1.91
		60.54	37.93	1.53
	MeOH R	82.91	16.21	0.88	82.5367	1.13694	1.3775
		81.26	18.44	0.3
		83.44	16.25	0.31
	TCA60 UT	63.95	34.8	1.25	64.6533	0.609289	0.942394
		65.02	33.4	1.58
		64.99	33.73	1.28
	TCA60 R	80.72	18.87	0.41	80.6067	0.353883	0.439025
		80.89	19.11	0
		80.21	19.68	0.11
SP3	MeOH UT	85.97	14.03	0	78.1233	8.38952	10.7388
		79.12	20	0.88
		69.28	29.79	0.93
	MeOH R	82.41	17.36	0.23	80.13	5.16253	6.44269
		74.22	25.48	0.3
		83.76	15.95	0.29
	TCA60 UT	82.54	17.34	0.12	74.0967	7.36196	9.93561
		70.73	28.25	1.02
		69.02	29.85	1.13
	TCA60 R	82.95	17.05	0	83.61	1.98411	2.37306
		85.84	14.16	0
		82.04	17.8	0.16
	SP3 direct	66.62	32.41	0.97	74.4267	7.00407	9.41069
		76.5	22.91	0.59
		80.16	19.68	0.16

## Sheet: Table S7
Table S7. Technical reproducibility analysis of inSol and SP3 strategies for saliva samples. Pooled saliva samples were subjected to different procedures and independently extracted samples were run in triplicate, in HDMSE using a optimal column load of 400 ng protein per injection.
		Proteins						Peptides
Protocol	Details of procedure	TR1	TR2	TR3	Mean	SD	CV(%)	TR1	TR2	TR3	Mean	SD	CV(%)
inSol	MeOH UT	138	128	126	130.667	6.4291	4.92023	977	1026	1021	1008	26.9629	2.67489
	MeOH R	121	116	108	115	6.55744	5.70212	722	726	790	746	38.1576	5.11496
	TCA60 UT	145	147	136	142.667	5.85947	4.1071	1116	1063	1041	1073.33	38.553	3.59189
	TCA60 R	180	147	142	156.333	20.6478	13.2076	1051	943	965	986.333	57.0731	5.78639
SP3	MeOH UT	116	104	128	116	12	10.3448	555	479	699	577.667	111.738	19.343
	MeOH R	82	101	69	84	16.0935	19.1589	364	539	282	395	131.275	33.2341
	TCA60 UT	135	128	132	131.667	3.51188	2.66725	657	791	950	799.333	146.678	18.35
	TCA60 R	97	87	94	92.6667	5.1316	5.5377	463	440	523	475.333	42.8525	9.01524
	SP3 direct	144	170	157	157	13	8.28025	1068	1205	976	1083	115.235	10.6403

## Sheet: Table S8
Table S8. Summary of articles included for the construction of MPS reference protein database. To facilitate the comparison of proteins obtained under each condition/method with those relevant to the disease of interest, mucopolysaccharidosis (MPS), we created a in-house reference protein database. Original research articles focusing on proteomics studies related to various types of MPSs, and var…
Matrix	MPS type	Number of unique proteins	References (Doi)
Urine	I	899	◦ 10.1021/acs.analchem.5b03232 ◦10.1016/j.cca.2019.08.027 ◦10.21203/rs.3.rs-3736233/v1 ◦10.1021/acs.jproteome.3c00571
	II	777
	VI	6
Plasma	I	5	◦10.1016/j.ymgme.2008.12.002 ◦ 10.3390/ijms22116165 ◦10.1016/j.ymgme.2016.01.012 ◦10.1186/1750-1172-6-84 ◦10.1002/jmd2.12190
	II	8
	III	1
	IVA	103
	IVB	7
	VI	2
Leukocyte from peripheral blood	IVA	233	◦10.3390/ijms22010226
Serum	I	638	◦10.1007/8904_2011_58 ◦10.1021/acs.jproteome.3c00571
	III	4
	VI	4
Dried blood spot	I	29	◦10.1182/bloodadvances.2020003824
Fibroblasts	IVA	122	◦10.3390/ijms20184610
Total		1230

## Sheet: Table S9
Table S9. MPS protein reference database
UniprotID	GeneID	Protein name
P29692	EEF1D	Elongation factor 1-delta
P54727	RAD23B	UV excision repair protein RAD23 homolog B
P16401	H1-5	Histone H1.5
P26373	RPL13	Large ribosomal subunit protein eL13
O15143	ARPC1B	Actin-related protein 2/3 complex subunit 1B
P31942	HNRNPH3	Heterogeneous nuclear ribonucleoprotein H3
P07437	TUBB	Tubulin beta chain
Q07020	RPL18	Large ribosomal subunit protein eL18
Q9Y4L1	HYOU1	Hypoxia up-regulated protein 1
P13674	P4HA1	Prolyl 4-hydroxylase subunit alpha-1
P68104	EEF1A1	Elongation factor 1-alpha 1
P07237	P4HB	Protein disulfide-isomerase
P78417	GSTO1	Glutathione S-transferase omega-1
O00299	CLIC1	Chloride intracellular channel protein 1
P23526	AHCY	Adenosylhomocysteinase
Q96S97	MYADM	Myeloid-associated differentiation marker
P62258	YWHAE	14-3-3 protein epsilon
P16152	CBR1	Carbonyl reductase [NADPH] 1
P32119	PRDX2	Peroxiredoxin-2
P00387	CYB5R3	NADH-cytochrome b5 reductase 3
P17655	CAPN2	Calpain-2 catalytic subunit
P61981	YWHAG	14-3-3 protein gamma
P60900	PSMA6	Proteasome subunit alpha type-6
O43707	ACTN4	Alpha-actinin-4
P27824	CANX	Calnexin
P11413	G6PD	Glucose-6-phosphate 1-dehydrogenase
P08133	ANXA6	Annexin A6
P12814	ACTN1	Alpha-actinin-1
P22314	UBA1	Ubiquitin-like modifier-activating enzyme 1
P54578	USP14	Ubiquitin carboxyl-terminal hydrolase 14
P49721	PSMB2	Proteasome subunit beta type-2
Q96AG4	LRRC59	Leucine-rich repeat-containing protein 59
P67812	SEC11A	Signal peptidase complex catalytic subunit SEC11A
Q15404	RSU1	Ras suppressor protein 1
P07996	THBS1	Thrombospondin-1
O00629	KPNA4	Importin subunit alpha-3
Q9BS26	ERP44	Endoplasmic reticulum resident protein 44
Q99798	ACO2	Aconitate hydratase, mitochondrial
P60953	CDC42	Cell division control protein 42 homolog
Q9Y3I0	RTCB	RNA-splicing ligase RtcB homolog
Q15758	SLC1A5	Neutral amino acid transporter B
Q13724	MOGS	Mannosyl-oligosaccharide glucosidase
P08727	KRT19	Keratin, type I cytoskeletal 19
P24941	CDK2	Cyclin-dependent kinase 2
P61619	SEC61A1	Protein transport protein Sec61 subunit alpha isoform 1
P08195	SLC3A2	Amino acid transporter heavy chain SLC3A2
Q16881	TXNRD1	Thioredoxin reductase 1, cytoplasmic
P55060	CSE1L	Exportin-2
P04179	SOD2	Superoxide dismutase [Mn], mitochondrial
Q9NVD7	PARVA	Alpha-parvin
Q9HDC9	APMAP	Adipocyte plasma membrane-associated protein
P62314	SNRPD1	Small nuclear ribonucleoprotein Sm D1
P78344	EIF4G2	Eukaryotic translation initiation factor 4 gamma 2
P04843	RPN1	Dolichyl-diphosphooligosaccharide--protein glycosyltransferase subunit 1
Q7KZF4	SND1	Staphylococcal nuclease domain-containing protein 1
Q99829	CPNE1	Copine-1
P43686	PSMC4	26S proteasome regulatory subunit 6B
O75436	VPS26A	Vacuolar protein sorting-associated protein 26A
P01024	C3	Complement C3
P02788	LTF	Lactotransferrin
Q9P219	CCDC88C	Protein Daple
P30084	ECHS1	Enoyl-CoA hydratase, mitochondrial
P19823	ITIH2	Inter-alpha-trypsin inhibitor heavy chain H2
P00367	GLUD1	Glutamate dehydrogenase 1, mitochondrial
Q7L1Q6	BZW1	eIF5-mimic protein 2
Q7LBC6	KDM3B	Lysine-specific demethylase 3B
P02765	AHSG	Alpha-2-HS-glycoprotein
P22090	RPS4Y1	Small ribosomal subunit protein eS4, Y isoform 1
Q9BQB6	VKORC1	Vitamin K epoxide reductase complex subunit 1
P05783	KRT18	Keratin, type I cytoskeletal 18
P51665	PSMD7	26S proteasome non-ATPase regulatory subunit 7
O75368	SH3BGRL	Adapter SH3BGRL
Q96AT9	RPE	Ribulose-phosphate 3-epimerase
P48147	PREP	Prolyl endopeptidase
P30498	HLA-B	HLA class I histocompatibility antigen, B alpha chain
Q7Z4H8	POGLUT3	Protein O-glucosyltransferase 3
Q12797	ASPH	Aspartyl/asparaginyl beta-hydroxylase
Q06323	PSME1	Proteasome activator complex subunit 1
O15260	SURF4	Surfeit locus protein 4
Q86UP2	KTN1	Kinectin
P84077	ARF1	ADP-ribosylation factor 1
P62857	RPS28	Small ribosomal subunit protein eS28
P17987	TCP1	T-complex protein 1 subunit alpha
P36578	RPL4	Large ribosomal subunit protein uL4
P09651	HNRNPA1	Heterogeneous nuclear ribonucleoprotein A1
Q15293	RCN1	Reticulocalbin-1
P62805	H4C1	Histone H4
P18669	PGAM1	Phosphoglycerate mutase 1
P48643	CCT5	T-complex protein 1 subunit epsilon
P00558	PGK1	Phosphoglycerate kinase 1
P60174	TPI1	Triosephosphate isomerase
Q16222	UAP1	UDP-N-acetylhexosamine pyrophosphorylase
P11021	HSPA5	Endoplasmic reticulum chaperone BiP
P26599	PTBP1	Polypyrimidine tract-binding protein 1
Q14152	EIF3A	Eukaryotic translation initiation factor 3 subunit A
P09936	UCHL1	Ubiquitin carboxyl-terminal hydrolase isozyme L1
P34897	SHMT2	Serine hydroxymethyltransferase, mitochondrial
P38646	HSPA9	Stress-70 protein, mitochondrial
P30101	PDIA3	Protein disulfide-isomerase A3
P18124	RPL7	Large ribosomal subunit protein uL30
P06733	ENO1	Alpha-enolase
P27797	CALR	Calreticulin
Q96AY3	FKBP10	Peptidyl-prolyl cis-trans isomerase FKBP10
P62269	RPS18	Small ribosomal subunit protein uS13
Q9NR31	SAR1A	Small COPII coat GTPase SAR1A
Q13148	TARDBP	TAR DNA-binding protein 43
P61978	HNRNPK	Heterogeneous nuclear ribonucleoprotein K
P46777	RPL5	Large ribosomal subunit protein uL18
P62701	RPS4X	Small ribosomal subunit protein eS4, X isoform
P62826	RAN	GTP-binding nuclear protein Ran
P05388	RPLP0	Large ribosomal subunit protein uL10
O95394	PGM3	Phosphoacetylglucosamine mutase
O60701	UGDH	UDP-glucose 6-dehydrogenase
P62820	RAB1A	Ras-related protein Rab-1A
Q8NBJ5	COLGALT1	Procollagen galactosyltransferase 1
Q9ULV4	CORO1C	Coronin-1C
Q14315	FLNC	Filamin-C
Q14697	GANAB	Neutral alpha-glucosidase AB
P00338	LDHA	L-lactate dehydrogenase A chain
Q6NZI2	CAVIN1	Caveolae-associated protein 1
P07195	LDHB	L-lactate dehydrogenase B chain
P12111	COL6A3	Collagen alpha-3
P62987	UBA52	Ubiquitin-ribosomal protein eL40 fusion protein
P19961	AMY2B	Alpha-amylase 2B
P07355	ANXA2	Annexin A2
Q9GZM5	YIPF3	Protein YIPF3
P04746	AMY2A	Pancreatic alpha-amylase
P24855	DNASE1	Deoxyribonuclease-1
P02671	FGA	Fibrinogen alpha chain [Cleaved into: Fibrinopeptide A; Fibrinogen alpha chain]
Q99715	COL12A1	Collagen alpha-1
Q96C32	UBC	UBC protein
P04004	VTN	Vitronectin
P05451	REG1A	Lithostathine-1-alpha
P49747	COMP	Cartilage oligomeric matrix protein
P19013	KRT4	Keratin, type II cytoskeletal 4
P01876	IGHA1	Immunoglobulin heavy constant alpha 1
Q6UXB8	PI16	Peptidase inhibitor 16
P02751-5	FN1	Fibronectin
P02766	TTR	Transthyretin
P02787	TF	Serotransferrin
P07737	PFN1	Profilin-1
P59665	DEFA1	Neutrophil defensin 1
Q7Z794	KRT77	Keratin, type II cytoskeletal 1b
P10253	GAA	Lysosomal alpha-glucosidase
P01834	IGKC	Immunoglobulin kappa constant
P16070-4	CD44	CD44 antigen
P35527	KRT9	Keratin, type I cytoskeletal 9
Q9H299	SH3BGRL3	SH3 domain-binding glutamic acid-rich-like protein 3
P13645	KRT10	Keratin, type I cytoskeletal 10
P06309	IGKV2D-28	Immunoglobulin kappa variable 2D-28
P25311	AZGP1	Zinc-alpha-2-glycoprotein
P62736	ACTA2	Actin, aortic smooth muscle
J3QS39	UBB	Ubiquitin B
P01857	IGHG1	Immunoglobulin heavy constant gamma 1
P01877	IGHA2	Immunoglobulin heavy constant alpha 2
Q01469	FABP5	Fatty acid-binding protein 5
P04264	KRT1	Keratin, type II cytoskeletal 1
J3QLP7	NA	deleted
P16278	GLB1	Beta-galactosidase
P02768	ALB	Albumin
P01133	EGF	Pro-epidermal growth factor
D3DNU8	KNG1	deleted
A0A3B3ISX9	TNXB	Tenascin XB
P02760	AMBP	Protein AMBP
A0A384MDM4	FBN1	Epididymis secretory sperm binding protein
Q59EG0	HSPG2	Basement membrane-specific heparan sulfate proteoglycan core protein variant
X6RBG4	UMOD	Uromodulin
P01009	SERPINA1	Alpha-1-antitrypsin
A7MBN2	TNC	TNC protein
P02774	GC	Vitamin D-binding protein
Q5SZK8	FREM2	FRAS1-related extracellular matrix protein 2
A0A384NPY7	LMAN2	Epididymis secretory sperm binding protein
P07339	CTSD	Cathepsin D
B7Z351	SPP1	Secreted phosphoprotein 1 variant 6
P54802	NAGLU	Alpha-N-acetylglucosaminidase
E7ET40	PLAU	Urokinase-type plasminogen activator
A0A2S0BDD1	SERPINC1	Antithrombin-III
X6R868	CEL	deleted
P06727	APOA4	Apolipoprotein A-IV
P06396	GSN	Gelsolin
P01023	A2M	Alpha-2-macroglobulin
Q92896	GLG1	Golgi apparatus protein 1
A0A024R962	CFH	deleted
A1A4E9	KRT13	Keratin 13
Q14769	ufHSD2	Alpha-N-acetylglucosaminidase
P10909	CLU	Clusterin
V9HW34	HEL-213	Epididymis luminal protein 213
B4DPH5	ANPEP	Aminopeptidase N
B4DHD2	PDCD6IP	cDNA FLJ55458, highly similar to Programmed cell death 6-interacting protein
P00738	HP	Haptoglobin
P02647	APOA1	Apolipoprotein A-I
A0A024R145	ALDOB	deleted
P06870	KLK1	Kallikrein-1
D3XNU5	CDH1	Cadherin-1
P05543	SERPINA7	Thyroxine-binding globulin
A8K7Q1	NUCB1	Nucleobindin-1
P02753	RBP4	Retinol-binding protein 4
B0YJC6	PROZ	Vitamin K-dependent protein Z variant 1
B4E1Z4	CFB	Complement C2
Q53FJ5	PSAP	Prosaposin
P08582	MELTF	Melanotransferrin
P33908	MAN1A1	Mannosyl-oligosaccharide 1,2-alpha-mannosidase IA
P05154	SERPINA5	Plasma serine protease inhibitor
Q59EQ1	CDH11	Cadherin 11, type 2 isoform 1 preproprotein variant
Q05707	COL14A1	Collagen alpha-1
Q6LAM1	CFI	Heavy chain of factor I
B2RBF5	CTBS	cDNA, FLJ95483, highly similar to Homo sapiens chitobiase, di-N-acetyl-
B2RCQ6	BHMT	Betaine--homocysteine S-methyltransferase 1
P02675	FGB	Fibrinogen beta chain [Cleaved into: Fibrinopeptide B; Fibrinogen beta chain]
A8K2T4	C7	Complement component C7
P08571	CD14	Monocyte differentiation antigen CD14
A0A1B0GUU9	IGHM	deleted
Q2TU34	FBP1	Fructose-1,6-bisphosphatase 1
A0A024R0A0	MXRA8	deleted
P05787	KRT8	Keratin, type II cytoskeletal 8
A0A024R2Q7	CLEC3B	deleted
A0A384N669	LUM	Lumican
C9JF17	APOD	Apolipoprotein D
A0A024RBC5	GNS	Glucosamine
Q59EP1	ANXA11	Annexin
D3DX01	AOC1	Amine oxidase
A0A2R8Y5S7	RDX	Radixin
Q9UKU6	TRHDE	Thyrotropin-releasing hormone-degrading ectoenzyme
P02679	FGG	Fibrinogen gamma chain
Q8WWA0	ITLN1	Intelectin-1
P02750	LRG1	Leucine-rich alpha-2-glycoprotein
H7BY55	CD55	deleted
P29508	SERPINB3	Serpin B3
O43895	XPNPEP2	Xaa-Pro aminopeptidase 2
B4DUV1	FBLN1	Fibulin-1
A8K3K1	ACTC1	Actin, alpha cardiac muscle 1
Q14982	OPCML	Opioid-binding protein/cell adhesion molecule
Q9UN70	PCDHGC3	Protocadherin gamma-C3
Q5K634	SERPINB4	SCCA2/SCCA1 fusion protein isoform 1
P02763	ORM1	Alpha-1-acid glycoprotein 1
P41222	PTGDS	Prostaglandin-H2 D-isomerase
P04217	A1BG	Alpha-1B-glycoprotein
A0A024RE18	PROM2	deleted
P09668	CTSH	Pro-cathepsin H [Cleaved into: Cathepsin H mini chain; Cathepsin H
P29622	SERPINA4	Kallistatin
P19652	ORM2	Alpha-1-acid glycoprotein 2
P19320	VCAM1	Vascular cell adhesion protein 1
P55291	CDH15	Cadherin-15
P55017	SLC12A3	Solute carrier family 12 member 3
B4DVA7	HEXA	Beta-hexosaminidase
B7Z1Z5	NTM	Neurotrimin
A8K0E7	PCDH1	cDNA FLJ77464, highly similar to Homo sapiens protocadherin 1
P06702	S100A9	Protein S100-A9
P43652	AFM	Afamin
Q16706	MAN2A1	Alpha-mannosidase 2
Q14767	LTBP2	Latent-transforming growth factor beta-binding protein 2
P07858	CTSB	Cathepsin B
Q14508	WFDC2	WAP four-disulfide core domain protein 2
Q15828	CST6	Cystatin-M
P19827	ITIH1	Inter-alpha-trypsin inhibitor heavy chain H1
P03951	F11	Coagulation factor XI
P00966	ASS1	Argininosuccinate synthase
P08294	SOD3	Extracellular superoxide dismutase [Cu-Zn]
P17927	CR1	Complement receptor type 1
P21266	GSTM3	Glutathione S-transferase Mu 3
A0A384MDT7	HSPA2	Heat shock-related 70 kDa protein 2
Q5VW32	BROX	BRO1 domain-containing protein BROX
Q7Z5L0	VMO1	Vitelline membrane outer layer protein 1 homolog
P04196	HRG	Histidine-rich glycoprotein
V9HW77	HEL-211	Creatine kinase B-type
P10153	RNASE2	Non-secretory ribonuclease
P68871	HBB	Hemoglobin subunit beta
A8K4K0	CD177	cDNA FLJ75006, highly similar to Homo sapiens CD177 molecule, mRNA
B2CIS9	CASP14	Caspase 14, apoptosis-related cysteine peptidase
P98172	EFNB1	Ephrin-B1
I6QTG3	GPC3	Glypican-3
V9HW21	HEL-76	Carbonic anhydrase
B3KNV8	GALNT18	Polypeptide N-acetylgalactosaminyltransferase
Q03403	TFF2	Trefoil factor 2
A0A024R0A1	CSF1	deleted
B3KUI5	HYAL1	Hyaluronidase
Q9Y6R7	FCGBP	IgGFc-binding protein
P20073	ANXA7	Annexin A7
Q969P0	IGSF8	Immunoglobulin superfamily member 8
Q14766	LTBP1	Latent-transforming growth factor beta-binding protein 1
P06312	IGKV4-1	Immunoglobulin kappa variable 4-1
B7Z9B8	FBLN2	cDNA FLJ56912, highly similar to Fibulin-2
P28799	GRN	Progranulin
J3KQG3	EPHA10	EPH receptor A10
K7EKE8	NECTIN2	Nectin cell adhesion molecule 2
Q5T2W1	PDZK1	Na
Q03405	PLAUR	Urokinase plasminogen activator surface receptor
W0UV93	RAC1	pancreatic ribonuclease
Q13621	SLC12A1	Solute carrier family 12 member 1
Q6UXB4	CLEC4G	C-type lectin domain family 4 member G
A0A1G4HQ08	HLA-A	MHC class I HLA-A
Q14314	FGL2	Fibroleukin
A8K243	BBOX1	gamma-butyrobetaine dioxygenase
A0A024R9J4	NOV	deleted
P05023	ATP1A1	Sodium/potassium-transporting ATPase subunit alpha-1
A0A2Q2TTZ9	IGKV1D-33	deleted
Q15485	FCN2	Ficolin-2
P25325	MPST	3-mercaptopyruvate sulfurtransferase
P17900	GM2A	Ganglioside GM2 activator
A0A0G2JN42	MUC6	deleted
P55000	SLURP1	Secreted Ly-6/uPAR-related protein 1
P13671	C6	Complement component C6
V9HWP2	HSP90B1	Endoplasmin
P35443	THBS4	Thrombospondin-4
A8K987	GSTA2	Glutathione S-transferase
B2R7D2	MINPP1	Multiple inositol polyphosphate phosphatase 1
O43866	CD5L	CD5 antigen-like
O00187	MASP2	Mannan-binding lectin serine protease 2
P02458	COL2A1	Collagen alpha-1
P48304	REG1B	Lithostathine-1-beta
A0A024R2W4	DAG1	deleted
A0M8Q6	IGLC7	Immunoglobulin lambda constant 7
Q13421	MSLN	Mesothelin
A0A024R084	SDF4	deleted
B3KWI4	LRRC15	cDNA FLJ43122 fis, clone CTONG3003737, highly similar to Leucine-rich repeat-containing protein 15
A0A024RAU0	OLR1	deleted
B7ZKQ8	PODXL	Podocalyxin
Q9GZX9	TWSG1	Twisted gastrulation protein homolog 1
P08729	KRT7	Keratin, type II cytoskeletal 7
P01036	CST4	Cystatin-S
Q9HD89	RETN	Resistin
Q09328	MGAT5	Alpha-1,6-mannosylglycoprotein 6-beta-N-acetylglucosaminyltransferase A
O76076	WISP2	CCN family member 5
P07204	THBD	Thrombomodulin
Q8TDQ0	HAVCR2	Hepatitis A virus cellular receptor 2
P05109	S100A8	Protein S100-A8
Q8IWA5	SLC44A2	Choline transporter-like protein 2
E9PR17	CD59	CD59 glycoprotein
Q12841	FSTL1	Follistatin-related protein 1
Q6UXG3	CD300LG	CMRF35-like molecule 9
O75787	ATP6AP2	Renin receptor
Q05CP7	FABP1	Fatty acid-binding protein, liver
D3DTX7	COL1A1	deleted
Q9Y5Y7	LYVE1	Lymphatic vessel endothelial hyaluronic acid receptor 1
H3BLU2	LSAMP	Limbic system associated membrane protein
P23284	PPIB	Peptidyl-prolyl cis-trans isomerase B
P10645	CHGA	Chromogranin-A
Q8NCC3	PLA2G15	Lysosomal phospholipase A and acyltransferase
P26842	CD27	CD27 antigen
Q8NDA2	HMCN2	Hemicentin-2
A0A087WZM2	RNASET2	Ribonuclease T2
P12273	PIP	Prolactin-inducible protein
P02042	HBD	Hemoglobin subunit delta
Q5U000	CTSZ	cathepsin X
A8K139	L1CAM	cDNA FLJ76744, highly similar to Homo sapiens L1 cell adhesion molecule
A0A384MDW6	GALM	Aldose 1-epimerase
P00915	CA1	Carbonic anhydrase 1
P31151	S100A7	Protein S100-A7
Q9Y6U3	SCIN	Scinderin
A0A024R8D7	LCN1	deleted
Q5M8T4	CTGF	CCN family member 2
A0A024R1M3	PIK3IP1	deleted
Q9NY97	B3GNT2	N-acetyllactosaminide beta-1,3-N-acetylglucosaminyltransferase 2
A0A075B6S5	IGKV1-27	Immunoglobulin kappa variable 1-27
Q02747	GUCA2A	Guanylin
Q8N2S1	LTBP4	Latent-transforming growth factor beta-binding protein 4
P08138	NGFR	Tumor necrosis factor receptor superfamily member 16
Q14914	PTGR1	Prostaglandin reductase 1
P23470	PTPRG	Receptor-type tyrosine-protein phosphatase gamma
P25705	ATP5F1A	ATP synthase subunit alpha, mitochondrial
P61769	B2M	Beta-2-microglobulin [Cleaved into: Beta-2-microglobulin form pI 5.3]
P15121	AKR1B1	Aldo-keto reductase family 1 member B1
P80723	BASP1	Brain acid soluble protein 1
P01040	CSTA	Cystatin-A
B8ZWD9	DBI	Acyl-CoA-binding protein
B0AZL7	IGFALS	cDNA, FLJ79457, highly similar to Insulin-like growth factor-binding proteincomplex acid labile chain
Q8IX04	UEVLD	Ubiquitin-conjugating enzyme E2 variant 3
B2R7N9	OMD	cDNA, FLJ93532, highly similar to Homo sapiens osteomodulin
P01031	C5	Complement C5
P04278	SHBG	Sex hormone-binding globulin
P05556	ITGB1	Integrin beta-1
Q9Y5F6	PCDHGC5	Protocadherin gamma-C5
Q8WW79	SELL	L-selectin
A0A087WV17	OSCAR	Osteoclast associated Ig-like receptor
P05546	SERPIND1	Heparin cofactor 2
P54793	ARSF	Arylsulfatase F
A0A087WW87	IGKV2-40	Immunoglobulin kappa variable 2-40
P08670	VIM	Vimentin
O75340	PDCD6	Programmed cell death protein 6
A0A024R052	TNFRSF14	deleted
C7DJS2	GSTP1	Glutathione S-transferase
A0A3B3ISZ7	SCUBE2	Signal peptide, CUB domain and EGF like domain containing 2
Q9UL71	IGHV3-43D	Myosin-reactive immunoglobulin heavy chain variable region
P02652	APOA2	Apolipoprotein A-II
P28827	PTPRM	Receptor-type tyrosine-protein phosphatase mu
P50053	KHK	Ketohexokinase
V9HW87	ABHD14B	Putative protein-lysine deacylase ABHD14B
Q9UBC9	SPRR3	Small proline-rich protein 3
A0A024R231	GDA	deleted
A0A024R7N7	IFI30	deleted
E7EMB3	CALM2	Calmodulin 2
Q96PF6	IGKV1-33	Kappa 1 light chain variable region
P30626	SRI	Sorcin
B4E0V9	CD300E	cDNA FLJ61198, highly similar to Homo sapiens CD300 antigen like family member E
P47972	NPTX2	Neuronal pentraxin-2
Q5D862	FLG2	Filaggrin-2
Q08188	TGM3	Protein-glutamine gamma-glutamyltransferase E
Q9UGN4	CD300A	CMRF35-like molecule 8
P20333	TNFRSF1B	Tumor necrosis factor receptor superfamily member 1B
Q9H9P2	CHODL	Chondrolectin
P05164	MPO	Myeloperoxidase
P01591	JCHAIN	Immunoglobulin J chain
Q7KYR7	BTN2A1	Butyrophilin subfamily 2 member A1
A0A384MTY2	COTL1	Epididymis secretory sperm binding protein
Q07954	LRP1	Prolow-density lipoprotein receptor-related protein 1
Q5KU26	COLEC12	Collectin-12
B1AH90	SCUBE1	Signal peptide, CUB domain and EGF like domain containing 1
Q8TCZ8	APOE	Apolipoprotein E
A0A0A0MT71	C16orf89	Chromosome 16 open reading frame 89
A0A2X0U2F8	ARHGEF10L	ARHGEF10L
A6NI73	LILRA5	Leukocyte immunoglobulin-like receptor subfamily A member 5
P05089	ARG1	Arginase-1
B4DRY1	SLITRK1	cDNA FLJ54428, highly similar to SLIT and NTRK-like protein 1
P01780	IGHV3-7	Immunoglobulin heavy variable 3-7
A0A024RD55	EGFL9	deleted
B4DQD2	CD300LF	cDNA FLJ52935, highly similar to CMRF35-like-molecule 1
A8K669	LGMN	Legumain
Q04721	NOTCH2	Neurogenic locus notch homolog protein 2
J3KNB4	CAMP	Cathelicidin antimicrobial peptide
P02743	APCS	Serum amyloid P-component
P54826	GAS1	Growth arrest-specific protein 1
B0YIW2	APOC3	Apolipoprotein C-III
B2R7S8	CDH16	cDNA, FLJ93586, highly similar to Homo sapiens cadherin 16, KSP-cadherin
A0A024R1U4	RAB5C	deleted
A0A2Y9CYF0	IGHV1-2	Ig heavy chain variable region
A0A0G2JLV7	LAIR1	Leukocyte associated immunoglobulin like receptor 1
A0A2U8J8P3	IGHV4-59	Ig heavy chain variable region
P22223	CDH3	Cadherin-3
O94772	LY6H	Lymphocyte antigen 6H
Q9UPR5	SLC8A2	Sodium/calcium exchanger 2
O75942	PRNP	Major prion protein
A8K9M5	C8B	Complement component C8 beta chain
B1N7B8	IGKV3-11	Cryocrystalglobulin CC1 kappa light chain variable region
O75339	CILP	Cartilage intermediate layer protein 1
Q14117	DPYS	Dihydropyrimidinase
A2J1N5	IGHV3-33	Rheumatoid factor RF-ET6
A0A140VJG8	COMT	Catechol O-methyltransferase
K7N7A8	AQP1	Ubiquitin carboxyl-terminal hydrolase MINDY
I3L4C2	BAIAP2	BAR/IMD domain-containing adapter protein 2
P21926	CD9	CD9 antigen
P07585	DCN	Decorin
Q9UGM3	DMBT1	Scavenger receptor cysteine-rich domain-containing protein DMBT1
A0A024R0J7	RAB4B	deleted
P22626	HNRNPA2B1	Heterogeneous nuclear ribonucleoproteins A2/B1
Q13867	BLMH	Bleomycin hydrolase
Q15286	RAB35	Ras-related protein Rab-35
P0DP57	SLURP2	Secreted Ly-6/uPAR domain-containing protein 2
P28908	TNFRSF8	Tumor necrosis factor receptor superfamily member 8
P48735	IDH2	Isocitrate dehydrogenase [NADP], mitochondrial
A0A075B6S2	IGKV2D-29	Immunoglobulin kappa variable 2D-29
A0A0B4J1X5	IGHV3-74	Immunoglobulin heavy variable 3-74
G3GAU4	IGKV3-20	Anti-H1N1 influenza HA kappa chain variable region
B8PRF2	CD160	CD160 antigen
P0DJD8	PGA3	Pepsin A-3
Q8N474	SFRP1	Secreted frizzled-related protein 1
Q96S96	PEBP4	Phosphatidylethanolamine-binding protein 4
A1L4H1	SSC5D	Soluble scavenger receptor cysteine-rich domain-containing protein SSC5D
P55286	CDH8	Cadherin-8
A0A0U1RQC5	NRXN3	Neurexin 3
P00995	SPINK1	Serine protease inhibitor Kazal-type 1
Q969Z4	RELT	Tumor necrosis factor receptor superfamily member 19L
Q9GZP0	PDGFD	Platelet-derived growth factor D
Q9UL88	IGHV3-15	Myosin-reactive immunoglobulin heavy chain variable region
A0A140VJI7	ECM1	Testicular tissue protein Li 61
Q68D85	NCR3LG1	Natural cytotoxicity triggering receptor 3 ligand 1
P22732	SLC2A5	Solute carrier family 2, facilitated glucose transporter member 5
O00526	UPK2	Uroplakin-2
B2R5M3	CHGB	Secretogranin-1
P14780	MMP9	Matrix metalloproteinase-9
A0A090N7V5	C7orf24	gamma-glutamylcyclotransferase
P07307	ASGR2	Asialoglycoprotein receptor 2
A0A384MQX5	PEF1	Peflin
A0A075B6J9	IGLV2-18	Immunoglobulin lambda variable 2-18
O00322	UPK1A	Uroplakin-1a
Q96MM7	HS6ST2	Heparan-sulfate 6-O-sulfotransferase 2
B4DHQ3	PSAT1	Phosphoserine aminotransferase
Q0ZCH0	IGHV3-30	Immunglobulin heavy chain variable region
A0A024R6R4	MMP2	deleted
A0A024R3H7	SCN3B	deleted
C3VMY8	CRYAB	Alpha-crystallin B chain
P16403	HIST1H1C	Histone H1.2
P07357	C8A	Complement component C8 alpha chain
Q96RZ2	GNPTG	N-acetylglucosamine-1-phosphate transferase, gamma subunit, isoform CRA_b
Q96D15	RCN3	Reticulocalbin-3
A0A109PP82	IGKV1-39	MS-C2 light chain variable region
A8K8R5	BMPR2	receptor protein serine/threonine kinase
Q9C0H2	TTYH3	Protein tweety homolog 3
A2NWW1	IGHV3-23	VH-3 family
Q9H665	IGFLR1	IGF-like family receptor 1
O94985	CLSTN1	Calsyntenin-1
A8K2U0	A2ML1	Alpha-2-macroglobulin-like protein 1
A0A3B3ITK0	THBS2	Thrombospondin 2
A8K5I6	CRNN	cDNA FLJ78643, highly similar to Homo sapiens cornulin
Q76LA1	CSTB	Cystatin-B
Q9Y509	VH3	VH3 protein
Q969H8	MYDGF	Myeloid-derived growth factor
Q9GZP4	PITHD1	PITH domain-containing protein 1
P60022	DEFB1	Beta-defensin 1
Q14210	LY6D	Lymphocyte antigen 6D
A0A024RDY3	LAMP1	deleted
O15240	VGF	Neurosecretory protein VGF [Cleaved into: Neuroendocrine regulatory peptide-1
O43653	PSCA	Prostate stem cell antigen
A0A0X9V9B3	IGKV2-28	MS-F1 light chain variable region
A4D1W8	UCC1	Mammalian ependymin-related protein 1
Q59ED3	ICAM2	Intercellular adhesion molecule 2 variant
A0A0X9T0H6	IGHV5-10-1	GCT-A5 heavy chain variable region
P41217	CD200	OX-2 membrane glycoprotein
P31371	FGF9	Fibroblast growth factor 9
H0YAC1	KLKB1	Uncharacterized protein
G3V1C5	IL18BP	Interleukin 18 binding protein
P06734	FCER2	Low affinity immunoglobulin epsilon Fc receptor
Q02252	ALDH6A1	Methylmalonate-semialdehyde/malonate-semialdehyde dehydrogenase [acylating], mitochondrial
Q6UX15	LAYN	Layilin
P27482	CALML3	Calmodulin-like protein 3
P48061	CXCL12	Stromal cell-derived factor 1
A4GW21	PDCD1LG2	Programmed cell death ligand 2
B2RA39	CFHR5	cDNA, FLJ94686, highly similar to Homo sapiens complement factor H-related 5
P54707	ATP12A	Potassium-transporting ATPase alpha chain 2
A0A075B6R2	IGHV4-4	Immunoglobulin heavy variable 4-4
A0A2U8J939	IGHV3-53	Ig heavy chain variable region
P35556	FBN2	Fibrillin-2 [Cleaved into: Placensin]
B4DRB1	CLSTN3	Calsyntenin-3
A0A075B6K5	IGLV3-9	Immunoglobulin lambda variable 3-9
P10809	HSPD1	60 kDa heat shock protein, mitochondrial
A0A0S2Z4R6	SCGB1A1	Uteroglobin
A0A2U8J8Z6	IGHV3-30-3	Ig heavy chain variable region
Q99784	OLFM1	Noelin
Q9NZ53	PODXL2	Podocalyxin-like protein 2
Q9NPF0	CD320	CD320 antigen
A2JA19	IGKV1-9	Anti-mucin1 light chain variable region
Q6MZK8	VCAN	PG-M
P16066	NPR1	Atrial natriuretic peptide receptor 1
P61626	LYZ	Lysozyme C
B4DWQ9	RHCG	Ammonium transporter Rh type C
A6XMV9	PRSS2	trypsin
B2R907	CD209	CD209 antigen
Q6UXN8	CLEC9A	C-type lectin domain family 9 member A
O15162	PLSCR1	Phospholipid scramblase 1
B4DI63	OGN	Mimecan
P36896	ACVR1B	Activin receptor type-1B
P06576	ATP5F1B	ATP synthase subunit beta, mitochondrial
P22304	IDS	Iduronate 2-sulfatase
A0A0S2Z4L3	PROS1	Vitamin K-dependent protein S
P19438	TNFRSF1A	Tumor necrosis factor receptor superfamily member 1A
Q9H461	FZD8	Frizzled-8
A0A024R319	LAMB2	deleted
A0A024R7U9	ATP6V1H	deleted
Q9HCC1	IGHV3-20	Single chain Fv
Q9P2B2	PTGFRN	Prostaglandin F2 receptor negative regulator
P25815	S100P	Protein S100-P
O43570	CA12	Carbonic anhydrase 12
H0YMD1	LDLR	Low-density lipoprotein receptor
A8K4E0	LYPD3	cDNA FLJ78122
P57103	SLC8A3	Sodium/calcium exchanger 3
B7ZLF8	SPRR1A	Uncharacterized protein
P09488	GSTM1	Glutathione S-transferase Mu 1
Q59H77	CCT3	T-complex protein 1 subunit gamma
A8K061	ANGPTL3	cDNA FLJ77880, highly similar to Homo sapiens angiopoietin-like 3, mRNA
A0A024RAN9	CLEC7A	deleted
B2R7K1	SLC1A1	Amino acid transporter
A0N7I9	F5-20	F5-20
A8K0I8	DNER	cDNA FLJ76207, highly similar to Homo sapiens delta-notch-like EGF repeat-containing transmembrane
P22528	SPRR1B	Cornifin-B
Q9Y279	VSIG4	V-set and immunoglobulin domain-containing protein 4
P15529	CD46	Membrane cofactor protein
Q5T7S2	TGFBR1	TGF-beta receptor type-1
O95196	CSPG5	Chondroitin sulfate proteoglycan 5
P40199	CEACAM6	Cell adhesion molecule CEACAM6
O60568	PLOD3	Multifunctional procollagen lysine hydroxylase and glycosyltransferase LH3 [Includes: Procollagen-lysine,2-oxoglutarate 5-dioxygenase 3
P25774	CTSS	Cathepsin S
P22532	SPRR2D	Small proline-rich protein 2D
Q8N114	SHISA5	Protein shisa-5
Q9ULV1	FZD4	Frizzled-4
D2JYI1	TGFBR2	TGF-beta receptor type-2
B2RAN2	VNN1	Pantetheinase
A0A024RC16	CD99L2	CD99 antigen-like protein 2
O60271	SPAG9	C-Jun-amino-terminal kinase-interacting protein 4
A0A140T9A1	COL11A2	Collagen type XI alpha 2 chain
P0DJI8	SAA1	Serum amyloid A-1 protein
A0A384MDV6	CPZ	Carboxypeptidase Z, isoform CRA_b
P01714	IGLV3-19	Immunoglobulin lambda variable 3-19
A0A0A0MRJ7	F5	Coagulation factor V
B2R6U9	JAG1	Delta-like protein
Q99895	CTRC	Chymotrypsin-C
P40926	MDH2	Malate dehydrogenase, mitochondrial
A0A0G2JHM8	MOG	Myelin oligodendrocyte glycoprotein
Q53H37	CALML5	Calmodulin-like skin protein variant
B2R8Y9	TFPI	Tissue factor pathway inhibitor
A0A2R8Y891	PFKM	ATP-dependent 6-phosphofructokinase
P01709	IGLV2-8	Immunoglobulin lambda variable 2-8
A0A075B6I9	IGLV7-46	Immunoglobulin lambda variable 7-46
A0A0B4J1Y9	IGHV3-72	Immunoglobulin heavy variable 3-72
Q16849	PTPRN	Receptor-type tyrosine-protein phosphatase-like N
A0A075B6H9	IGLV4-69	Immunoglobulin lambda variable 4-69
A0A0C4DH72	IGKV1-6	Immunoglobulin kappa variable 1-6
A0A075B6R9	IGKV2D-24	Probable non-functional immunoglobulin kappa variable 2D-24
O60613	SELENOF	Selenoprotein F
B4DVA8	CDH17	cDNA FLJ53459, highly similar to Cadherin-17
Q9H1B5	XYLT2	Xylosyltransferase 2
Q9UN74	PCDHA4	Protocadherin alpha-4
Q8N0V5	GCNT2	N-acetyllactosaminide beta-1,6-N-acetylglucosaminyl-transferase
P03973	SLPI	Antileukoproteinase
P04430	IGKV1-16	Immunoglobulin kappa variable 1-16
Q6FHJ7	SFRP4	Secreted frizzled-related protein 4
P30711	GSTT1	Glutathione S-transferase theta-1
A2N2F4	VK3	VK3 protein
P19957	PI3	Elafin
P49788	RARRES1	Retinoic acid receptor responder protein 1
Q01151	CD83	CD83 antigen
A0A024R4H0	PLOD1	deleted
A7U7M2	PRND	Prion protein 2
A8K180	WASL	cDNA FLJ76749, highly similar to Homo sapiens Wiskott-Aldrich syndrome-like
O75074	LRP3	Low-density lipoprotein receptor-related protein 3
Q9UGM5	FETUB	Fetuin-B
A0A087WTY6	NBL1	Neuroblastoma suppressor of tumorigenicity 1
Q8NFY4	SEMA6D	Semaphorin-6D
Q9H3T2	SEMA6C	Semaphorin-6C
A0A024R908	ANGPTL1	deleted
H0YFD6	HADHA	enoyl-CoA hydratase
A6NL88	SHISA7	Protein shisa-7
Q8WU39	MZB1	Marginal zone B- and B1-cell-specific protein
A2A2S5	RRBP1	Ribosome binding protein 1
B2R9M9	IL2RA	Interleukin-2 receptor subunit alpha
Q5HYL0	ADAMTS1	Uncharacterized protein DKFZp686E01144
Q0ZCH6	IGHV3-49	Immunglobulin heavy chain variable region
P05997	COL5A2	Collagen alpha-2
P07333	CSF1R	Macrophage colony-stimulating factor 1 receptor
A0A0R7FJH5	F12	Coagulation factor XII
Q6UWP8	SBSN	Suprabasin
H3BSR6	CX3CL1	C-X3-C motif chemokine ligand 1
P48551	IFNAR2	Interferon alpha/beta receptor 2
Q53TN4	CYBRD1	Plasma membrane ascorbate-dependent reductase CYBRD1
Q9UHG2	PCSK1N	ProSAAS
A0A024RC29	DSC3	deleted
P28676	GCA	Grancalcin
A0A087WSV8	NUCB2	deleted
A0A0J9YWU9	IGHV4-30-4	Ig-like domain-containing protein
B2RC95	FZD1	Frizzled-1
A0A0S2Z3C7	CD40	Tumor necrosis factor receptor superfamily member 5
Q86VB7	CD163	Scavenger receptor cysteine-rich type 1 protein M130
E3TGS1	ABO	ABO glycotransferase
P00505	GOT2	Aspartate aminotransferase, mitochondrial
A0A024RAP8	KLRK1	deleted
Q5R3I4	TTC38	Tetratricopeptide repeat protein 38
P27169	PON1	Serum paraoxonase/arylesterase 1
A0A2U8J956	IGHV1-69	Ig heavy chain variable region
Q9HBG4	ATP6V0A4	V-type proton ATPase 116 kDa subunit a 4
V9HWH9	S100A11	Protein S100
O43921	EFNA2	Ephrin-A2
P78552	IL13RA1	Interleukin-13 receptor subunit alpha-1
P30048	PRDX3	Thioredoxin-dependent peroxide reductase, mitochondrial
Q9Y6X5	ENPP4	Bis
P01705	IGLV2-23	Immunoglobulin lambda variable 2-23
E5RJR5	SKP1	S-phase kinase-associated protein 1
B0YJ32	LAMA3	Laminin alpha-3 chain variant 1
P35542	SAA4	Serum amyloid A-4 protein
Q96TA1	FAM129B	Protein Niban 2
A0A2U8J945	IGHV3-48	Ig heavy chain variable region
Q9NR34	MAN1C1	Mannosyl-oligosaccharide 1,2-alpha-mannosidase IC
A0A024R6L1	DLK1	deleted
P48960	CD97	Adhesion G protein-coupled receptor E5
P02461	COL3A1	Collagen alpha-1
A8K9M4	APOA5	Apolipoprotein A-V
B2RBY1	IL4R	Interleukin-4 receptor subunit alpha
D3DNI3	PFN2	deleted
E7ERL8	NRXN1	Neurexin-1
B4DJV9	LYPLA1	Acyl-protein thioesterase 1
P06748	NPM1	Nucleophosmin
Q68D08	FAM49B	Uncharacterized protein DKFZp686B04128
Q86V85	GPR180	Integral membrane protein GPR180
P08246	ELANE	Neutrophil elastase
P02654	APOC1	Apolipoprotein C-I
P14207	FOLR2	Folate receptor beta
P63244	RACK1	Small ribosomal subunit protein RACK1
A0A2U8J9B4	IGHV3-11	Ig heavy chain variable region
B1N7B9	IGLV1-51	Cryocrystalglobulin CC2 lambda light chain variable region
P00742	F10	Coagulation factor X
Q15084	PDIA6	Protein disulfide-isomerase A6
P06703	S100A6	Protein S100-A6
Q6E0U4	DMKN	Dermokine
Q1L6U9	MSMP	Prostate-associated microseminoprotein
Q86YT9	JAML	Junctional adhesion molecule-like
B3KR50	GRB2	cDNA FLJ33691 fis, clone BRAWH2002976, highly similar to GROWTH FACTOR RECEPTOR-BOUND PROTEIN 2
O75095	MEGF6	Multiple epidermal growth factor-like domains protein 6
Q07092	COL16A1	Collagen alpha-1
Q8WWQ8	STAB2	Stabilin-2
Q9UL82	IGLV3-27	Myosin-reactive immunoglobulin light chain variable region
B2RB23	ACAA2	cDNA, FLJ95265, highly similar to Homo sapiens acetyl-Coenzyme A acyltransferase 2
Q9BYH1	SEZ6L	Seizure 6-like protein
Q6ZSJ9	SHISA6	Protein shisa-6
O43291	SPINT2	Kunitz-type protease inhibitor 2
P30038	ALDH4A1	Delta-1-pyrroline-5-carboxylate dehydrogenase, mitochondrial
A0A291FIV6	SLC26A4	Pendrin
Q96FL8	SLC47A1	Multidrug and toxin extrusion protein 1
B4DID6	DKK3	cDNA FLJ52545, highly similar to Dickkopf-related protein 3
Q96RM1	SPRR2F	Small proline-rich protein 2F
P15086	CPB1	Carboxypeptidase B
A0A024R1Y8	FSTL3	deleted
V9HWB2	GAMT	Guanidinoacetate N-methyltransferase
Q68CJ9	CREB3L3	Cyclic AMP-responsive element-binding protein 3-like protein 3
B3KQQ9	PRSS23	Serine protease 23
O00337	SLC28A1	Sodium/nucleoside cotransporter 1
A0A0A0MQS9	LAMA4	Laminin subunit alpha 4
Q59EI9	SLC25A6	ADP/ATP translocase
Q08ET2	SIGLEC14	Sialic acid-binding Ig-like lectin 14
P14854	COX6B1	Cytochrome c oxidase subunit 6B1
Q96A25	TMEM106A	Transmembrane protein 106A
O95460	MATN4	Matrilin-4
A0A1B0GTW8	PRSS22	deleted
A0A075B6H7	IGKV3-7	Probable non-functional immunoglobulin kappa variable 3-7
P08217	CELA2A	Chymotrypsin-like elastase family member 2A
A0A087WXL1	FOLR3	deleted
P02741	CRP	C-reactive protein [Cleaved into: C-reactive protein
Q92752	TNR	Tenascin-R
P49184	DNASE1L1	Deoxyribonuclease-1-like 1
P13804	ETFA	Electron transfer flavoprotein subunit alpha, mitochondrial
Q13145	BAMBI	BMP and activin membrane-bound inhibitor homolog
Q5T2L0	VTCN1	V-set domain containing T cell activation inhibitor 1
H0YI09	METTL7A	Thiol methyltransferase 1A
B2RC53	FUT11	Alpha-
A0A2U3TZE7	COCH	Cochlin
A8MXH5	COL4A6	Collagen type IV alpha 6 chain
M0R1F0	KLK3	Kallikrein related peptidase 3
H9NKY4	IFITM3	IFITM3
A5Y5A3	TPD52	PC1/MRPS28 fusion protein
Q6PCB0	VWA1	von Willebrand factor A domain-containing protein 1
Q86UZ8	FZD2	Frizzled-2
P20472	PVALB	Parvalbumin alpha
Q6ZVM7	TOM1L2	TOM1-like protein 2
Q6IB39	RNASE6	Ribonuclease K6
P24752	ACAT1	Acetyl-CoA acetyltransferase, mitochondrial
A0A075B6I1	IGLV4-60	Immunoglobulin lambda variable 4-60
J3KR56	RAMP3	Receptor activity-modifying protein 3
O75631	UPK3A	Uroplakin-3a
B2R6M5	F3	Tissue factor
P28325	CST5	Cystatin-D
Q14651	PLS1	Plastin-1
P49327	FASN	Fatty acid synthase
M0R2A0	EMC10	ER membrane protein complex subunit 10
O60462	NRP2	Neuropilin-2
A0A024RBA9	RAB21	deleted
Q6P4A8	PLBD1	Phospholipase B-like 1
C9J0B0	TIGIT	T cell immunoreceptor with Ig and ITIM domains
Q9UKX2	MYH2	Myosin-2
B2R717	CTSV	cDNA, FLJ93235, highly similar to Homo sapiens cathepsin L2
P02746	C1QB	Complement C1q subcomponent subunit B
P01601	IGKV1D-16	Immunoglobulin kappa variable 1D-16
Q59EB0	KDR	Vascular endothelial growth factor receptor 2
Q2UY09	COL28A1	Collagen alpha-1
P04155	TFF1	Trefoil factor 1
P11168	SLC2A2	Solute carrier family 2, facilitated glucose transporter member 2
O60667	FCMR	Immunoglobulin mu Fc receptor
A7Y9J9	MUC5AC	Mucin 5AC, oligomeric mucus/gel-forming
A0A0C4DH26	IGKV6D-41	Probable non-functional immunoglobulin kappa variable 6D-41
Q9NZA1	CLIC5	Chloride intracellular channel protein 5
Q86SQ8	HBD1	Beta-defensin 1
Q86UN2	RTN4RL1	Reticulon-4 receptor-like 1
A0A087WSY6	IGKV3D-15	Immunoglobulin kappa variable 3D-15
A0A0A0MT89	IGKJ1	Immunoglobulin kappa joining 1
P11177	PDHB	Pyruvate dehydrogenase E1 component subunit beta, mitochondrial
A5YM53	ITGAV	ITGAV protein
A0A376A945	KIR2DL2	KIR2DL2 protein
P27352	GIF	Cobalamin binding intrinsic factor
P27918	CFP	Properdin
E5RIM7	ATOX1	Copper transport protein ATOX1
A0A024RBC0	KITLG	deleted
B7ZL91	MEP1A	Meprin A subunit
Q7Z5F5	LEAP2	Liver-expressed antimicrobial peptide 2
C0JYY2	APOB	Apolipoprotein B
A8KAG5	CD34	cDNA FLJ75215, highly similar to CD34=glycoprotein expressed in lymphohematopoietic progenitor cells
Q9H1C7	CYSTM1	Cysteine-rich and transmembrane domain-containing protein 1
A8K401	PHB	Prohibitin
A0A0G2JMZ3	LILRB3	Leukocyte immunoglobulin like receptor B3
P05160	F13B	Coagulation factor XIII B chain
Q9H7M9	VSIR	V-type immunoglobulin domain-containing suppressor of T-cell activation
Q13113	PDZK1IP1	PDZK1-interacting protein 1
Q14520	HABP2	Hyaluronan-binding protein 2
A0A0A1I7H6	HLA-DRB1	HLA class II histocompatibility antigen DR beta chain
A0A024R930	PRG4	deleted
A0A096LNX8	SCARF2	deleted
I4AY87	MIF	Macrophage migration inhibitory factor
P01766	IGHV3-13	Immunoglobulin heavy variable 3-13
A0A024QZB4	SULT1A1	deleted
Q05D71	TNFRSF10C	TNFRSF10C protein
P20160	AZU1	Azurocidin
Q9BUL8	PDCD10	Programmed cell death protein 10
Q8WUT4	LRRN4	Leucine-rich repeat neuronal protein 4
B2R5S2	APLP1	cDNA, FLJ92596, highly similar to Homo sapiens amyloid beta
Q9BY76	ANGPTL4	Angiopoietin-related protein 4
P27701	CD82	CD82 antigen
B2R7C7	ALPP	Alkaline phosphatase
P80511	S100A12	Protein S100-A12
P46109	CRKL	Crk-like protein
D3DT72	COL11A1	deleted
Q8IZP9	ADGRG2	Adhesion G-protein coupled receptor G2
A8K051	ACSM2B	medium-chain acyl-CoA ligase
B2R736	ICAM3	cDNA, FLJ93263, highly similar to Homo sapiens intercellular adhesion molecule 3
Q8WWY7	WFDC12	WAP four-disulfide core domain protein 12
A0A1B1SMR9	COL9A1	Collagen type IX alpha 1
A8K1K1	CNDP1	cDNA FLJ76342, highly similar to Homo sapiens carnosine dipeptidase 1
P23381	WARS	Tryptophan--tRNA ligase, cytoplasmic
A6H8V1	SLIT1	Slit homolog 1
P08861	CELA3B	Chymotrypsin-like elastase family member 3B
P04626	ERBB2	Receptor tyrosine-protein kinase erbB-2
P48201	ATP5MC3	ATP synthase F
P49720	PSMB3	Proteasome subunit beta type-3
P02818	BGLAP	Osteocalcin
Q6FGV9	PMVK	Phosphomevalonate kinase
B2R9H7	UPK1B	Uroplakin-1b
Q9NQ38	SPINK5	Serine protease inhibitor Kazal-type 5
B2RAL4	SLAMF1	cDNA, FLJ94989, highly similar to Homo sapiens signaling lymphocytic activation molecule family member 1
P13073	COX4I1	Cytochrome c oxidase subunit 4 isoform 1, mitochondrial
A0A087WYZ4	CGA	Glycoprotein hormones alpha chain
A0A068LRW6	IGHV2-70	Ig heavy chain variable region
A0A024R9D1	SDC2	deleted
P12319	FCER1A	High affinity immunoglobulin epsilon receptor subunit alpha
Q7Z7M8	B3GNT8	UDP-GlcNAc:betaGal beta-1,3-N-acetylglucosaminyltransferase 8
Q8IW75	SERPINA12	Serpin A12
P10109	FDX1	Adrenodoxin, mitochondrial
P22004	BMP6	Bone morphogenetic protein 6
P13640	MT1G	Metallothionein-1G
P04279	SEMG1	Semenogelin-1
Q86SF2	GALNT7	N-acetylgalactosaminyltransferase 7
A0A024R7V4	PENK	deleted
Q96DR8	MUCL1	Mucin-like protein 1
Q9BTM9	URM1	Ubiquitin-related modifier 1
A0A1B0GTF3	HSPA12A	Heat shock protein family A
M1V487	LRIG3	Tyrosine-protein kinase receptor
A8MVW5	HEPACAM2	HEPACAM family member 2
P36941	LTBR	Tumor necrosis factor receptor superfamily member 3
Q96I99	SUCLG2	Succinate--CoA ligase [GDP-forming] subunit beta, mitochondrial
Q4KMG9	TMEM52B	Transmembrane protein 52B
O60488	ACSL4	Long-chain-fatty-acid--CoA ligase 4
A6NFA1	TRABD2B	Metalloprotease TIKI2
P22794	EVI2A	Protein EVI2A
Q96TA2	YME1L1	ATP-dependent zinc metalloprotease YME1L1
Q8NB37	GATD1	Glutamine amidotransferase-like class 1 domain-containing protein 1
A0A024R3Z5	LANCL1	deleted
Q9UBX7	KLK11	Kallikrein-11
P78563	ADARB1	Double-stranded RNA-specific editase 1
E9PLM6	MDK	Midkine
A0A0M3M0G7	PDCD1	Programmed cell death 1 protein
Q99584	S100A13	Protein S100-A13
Q96QK1	VPS35	Vacuolar protein sorting-associated protein 35
H0YNJ6	GMPR2	GMP reductase
Q96QA5	GSDMA	Gasdermin-A
Q13508	ART3	Ecto-ADP-ribosyltransferase 3
Q15582	TGFBI	Transforming growth factor-beta-induced protein ig-h3
Q6PIL0	IGHV7-81	IGHV7-81 protein
P23471	PTPRZ1	Receptor-type tyrosine-protein phosphatase zeta
O43692	PI15	Peptidase inhibitor 15
Q8N5G2	MACO1	Macoilin
A0A0B4J1S2	FCAMR	High affinity immunoglobulin alpha and immunoglobulin mu Fc receptor
D3DSW3	PROSC	deleted
S4R3N1	MOB4	10 kDa heat shock protein, mitochondrial
P36542	ATP5F1C	ATP synthase subunit gamma, mitochondrial
O75390	CS	Citrate synthase, mitochondrial
Q546D7	AMBN	Ameloblastin
A0A024R4H6	KLK7	Kallikrein D
Q86XX4	FRAS1	Extracellular matrix organizing protein FRAS1
Q92835	INPP5D	Phosphatidylinositol 3,4,5-trisphosphate 5-phosphatase 1
D6RH31	NPNT	Nephronectin
Q13268	DHRS2	Dehydrogenase/reductase SDR family member 2, mitochondrial
O14791	APOL1	Apolipoprotein L1
P07359	GP1BA	Platelet glycoprotein Ib alpha chain
A0A024R4A0	NCL	deleted
A0A2U8J8B7	IGHV1-8	Ig heavy chain variable region
B2RD31	TSPAN2	Tetraspanin
Q9NR16	CD163L1	Scavenger receptor cysteine-rich type 1 protein M160
B9EG60	SYNPO2	Synaptopodin 2
Q8N961	ABTB2	Ankyrin repeat and BTB/POZ domain-containing protein 2
Q96M61	MAGEB18	Melanoma-associated antigen B18
A0A075B734	AQP7P3	Putative aquaporin-7B
Q9HAA9	ST3GAL4	cDNA FLJ11867 fis, clone HEMBA1006976, weakly similar to H.sapiens Gal-beta
D3DRA2	COL17A1	Collagen, type XVII, alpha 1, isoform CRA_b
Q9H1U4	MEGF9	Multiple epidermal growth factor-like domains protein 9
B4DU44	IVL	Involucrin
Q5T619	ZNF648	Zinc finger protein 648
P24158	PRTN3	Myeloblastin
B4E3S9	LMOD1	cDNA FLJ53443, highly similar to Leiomodin-1
P16871	IL7R	Interleukin-7 receptor subunit alpha
A2A3R6	RPS6	40S ribosomal protein S6
Q9NR09	BIRC6	Dual E2 ubiquitin-conjugating enzyme/E3 ubiquitin-protein ligase BIRC6
Q5T890	ERCC6L2	DNA excision repair protein ERCC-6-like 2
B2R8J0	GALNT3	Polypeptide N-acetylgalactosaminyltransferase
P12081	HARS	Histidine--tRNA ligase, cytoplasmic
B4DZM1	GIGYF2	cDNA FLJ58310, highly similar to Homo sapiens trinucleotide repeat containing 15
B2RBW9	INHBC	cDNA, FLJ95746, highly similar to Homo sapiens inhibin, beta C
B3KXY9	HK1	Hexokinase-1
Q9C0C4	SEMA4C	Semaphorin-4C
O95171	SCEL	Sciellin
P07686	HEXB	Beta-hexosaminidase subunit beta
P69905	HBA1	Hemoglobin subunit alpha
B7Z5J8	SLC2A14	cDNA FLJ56136, highly similar to Solute carrier family 2, facilitated glucosetransporter member 14
P08514	ITGA2B	Integrin alpha-IIb
P67936	TPM4	Tropomyosin alpha-4 chain
P68366	TUBA4A	Tubulin alpha-4A chain
P05106	ITGB3	Integrin beta-3
P60709	ACTB	Actin, cytoplasmic 1
Q9Y490	TLN1	Talin-1
P0DOX8	IGL1	Immunoglobulin lambda-1 light chain
B7Z1K5	TUBA1C	Tubulin alpha chain
P21333	FLNA	Filamin-A
Q14247	CTTN	Src substrate cortactin
B2RDY9	CAP1	Adenylyl cyclase-associated protein
P61224	RAP1B	Ras-related protein Rap-1b
P13473	LAMP2	Lysosome-associated membrane glycoprotein 2
P08567	PLEK	Pleckstrin
P35579	MYH9	Myosin-9
P68371	TUBB4B	Tubulin beta-4B chain
Q9H4B7	TUBB1	Tubulin beta-1 chain
A0A024R882	STOM	deleted
A0A087X188	BIN2	deleted
Q99439	CNN2	Calponin-2
P18206	VCL	Vinculin
O75083	WDR1	WD repeat-containing protein 1
P31146	CORO1A	Coronin-1A
Q13201	MMRN1	Multimerin-1
P27487	DPP4	Dipeptidyl peptidase 4
P04406	GAPDH	Glyceraldehyde-3-phosphate dehydrogenase
Q9NQ79	CRTAC1	Cartilage acidic protein 1
B2R4F3	ARHGDIB	cDNA, FLJ92068, highly similar to Homo sapiens Rho GDP dissociation inhibitor
P23528	CFL1	Cofilin-1
V9HW22	HSPA8	Heat shock cognate 71 kDa protein
Q562R1	ACTBL2	Beta-actin-like protein 2
P50552	VASP	Vasodilator-stimulated phosphoprotein
P62937	PPIA	Peptidyl-prolyl cis-trans isomerase A
Q8WWB2	CCIN	Calicin
P63104	YWHAZ	14-3-3 protein zeta/delta
Q9GZZ9	UBA5	Ubiquitin-like modifier-activating enzyme 5
P61160	ACTR2	Actin-related protein 2
A0A140GX60	GP1BB	Platelet membrane glycoprotein Ib beta
A2NB44	IGHV4-34	Cold agglutinin FS-2 H-chain
Q13103	SPP2	Secreted phosphoprotein 24
A0A140TA29	C4B	Complement C4B
K9JA46	HSP90AA1	Heat shock protein HSP 90-alpha
P01624	IGKV3-15	Immunoglobulin kappa variable 3-15
P11226	MBL2	Mannose-binding protein C
P20742	PZP	Pregnancy zone protein
B2R773	ADIPOQ	cDNA, FLJ93312, highly similar to Homo sapiens adipose most abundant gene transcript 1
P04075	ALDOA	Fructose-bisphosphate aldolase A
Q08830	FGL1	Fibrinogen-like protein 1
Q4LE36	ACLY	ATP-citrate synthase
Q92743	HTRA1	Serine protease HTRA1
P00488	F13A1	Coagulation factor XIII A chain
P16157	ANK1	Ankyrin-1
A0A024R5Z9	PKM2	deleted
B2R5M8	IDH1	Isocitrate dehydrogenase [NADP]
P22792	CPN2	Carboxypeptidase N subunit 2
P26038	MSN	Moesin
Q9Y646	CPQ	Carboxypeptidase Q
A0A140VJJ2	ESD	S-formylglutathione hydrolase
Q9UL92	IGHV1-46	Myosin-reactive immunoglobulin heavy chain variable region
Q6YHK3	CD109	CD109 antigen
H7BY58	PCMT1	deleted
C9JIF9	APEH	Acylamino-acid-releasing enzyme
P01860	IGHG3	Immunoglobulin heavy constant gamma 3
Q06830	PRDX1	Peroxiredoxin-1
B0BCY7	ENPEP	Aminopeptidase
Q9UBX1	CTSF	Cathepsin F
A2N0T6	VH6DJ	VH6DJ protein
V9HW68	HEL-214	Epididymis luminal protein 214
A2NYU7	IGHV4-38-2	Heavy chain Fab
Q96PD5	PGLYRP2	N-acetylmuramoyl-L-alanine amidase
D6RAR4	HGFAC	HGF activator
A0A109PT03	IGHV1-24	GCT-A9 heavy chain variable region
G3V2W1	SERPINA10	Serpin family A member 10
P02786	TFRC	Transferrin receptor protein 1
A0A0C4DH39	IGHV1-58	Immunoglobulin heavy variable 1-58
Q6ZNX5	IGLV2-11	cDNA FLJ26936 fis, clone RCT06808
Q96IY4	CPB2	Carboxypeptidase B2
Q9UIU0	CACNA2D1	Dihydropyridine receptor alpha 2 subunit
P17301	ITGA2	Integrin alpha-2
Q59G48	C1QTNF3	C1q and tumor necrosis factor related protein 3 variant
P18428	LBP	Lipopolysaccharide-binding protein
P17936	IGFBP3	Insulin-like growth factor-binding protein 3
Q9H6X2	ANTXR1	Anthrax toxin receptor 1
E7EUF1	ENPP2	Ectonucleotide pyrophosphatase/phosphodiesterase 2
Q9Y6N7	ROBO1	Roundabout homolog 1
A0A2R8Y7X9	HBG1	Globin domain-containing protein
A0A286YFJ8	IGHG4	Immunoglobulin heavy constant gamma 4
P36955	SERPINF1	Pigment epithelium-derived factor
P00747	PLG	Plasminogen
P01034	CST3	Cystatin-C
P02749	APOH	Beta-2-glycoprotein 1
Q4W5J1	EMCN	Endomucin, isoform CRA_a
A0A0S2Z3F6	CETP	Cholesteryl ester transfer protein
P02655	APOC2	Apolipoprotein C-II
A2N2X0	VL6	VL6 protein
A0A0C4DH24	IGKV6-21	Immunoglobulin kappa variable 6-21
Q9NTU7	CBLN4	Cerebellin-4
Q59EB6	CD93	Complement component 1, q subcomponent, receptor 1 variant
Q8NF20	IGHD	FLJ00382 protein
Q03692	COL10A1	Collagen alpha-1
P0DOX4	IGE	Immunoglobulin epsilon heavy chain
A0A0F7TAV4	IGHV5-51	IGHV5-51 protein
Q9UK22	FBXO2	F-box only protein 2
P0DOX3	IGD	Immunoglobulin delta heavy chain
P30530	AXL	Tyrosine-protein kinase receptor UFO
P01833	PIGR	Polymeric immunoglobulin receptor
P14543	NID1	Nidogen-1
P08637	FCGR3A	Low affinity immunoglobulin gamma Fc region receptor III-A
P80188	LCN2	Neutrophil gelatinase-associated lipocalin
Q9ULI3	HEG1	Protein HEG homolog 1
P19022	CDH2	Cadherin-2
Q8WVN6	SECTM1	Secreted and transmembrane protein 1
P54762	EPHB1	Ephrin type-B receptor 1
P41222	PGDS	Prostaglandin-H2 D-isomerase
Q16270	IGFBP7	Insulin-like growth factor-binding protein 7
P01375	TNF	Tumor necrosis factor
P01584	IL1B	Interleukin-1 beta
P05231	IL6	Interleukin-6
P10147	CCL3	C-C motif chemokine 3
P03956	MMP1	Interstitial collagenase
Q92485	SMPDL3B	Acid sphingomyelinase-like phosphodiesterase 3b
P01599	IGKV1-17	Immunoglobulin kappa variable 1-17
Q9P1Z0	ZBTB4	Zinc finger and BTB domain-containing protein 4
P22352	GPX3	Glutathione peroxidase 3
A0A0B4J1Y8	IGLV9-49	Immunoglobulin lambda variable 9-49
P01859	IGHG2	Immunoglobulin heavy constant gamma 2
P01619	KV320	Immunoglobulin kappa variable 3-20
P80748	LV321	Immunoglobulin lambda variable 3-21
B9A064	IGLL5	Immunoglobulin lambda-like polypeptide 5
P01615	KVD28	Immunoglobulin kappa variable 2D-28
P0DOY2	IGLC2	Immunoglobulin lambda constant 2
P35858	ALS	Insulin-like growth factor-binding protein complex acid labile subunit
P10909	CLUS	Clusterin
P02750	A2GL	Leucine-rich alpha-2-glycoprotein
P01023	A2MG	Alpha-2-macroglobulin
P00734	THRB	Prothrombin
P06396	GELS	Gelsolin
Q96IY4	CBPB2	Carboxypeptidase B2
Q08380	LG3BP	Galectin-3-binding protein
P08185	CBG	Corticosteroid-binding globulin
A0A0A0MS15	HV349	Immunoglobulin heavy variable 3-49
A0A0C4DH38	HV551	Immunoglobulin heavy variable 5-51
P06702	S10A9	Protein S100-A9
P01594	KV133	Immunoglobulin kappa variable 1-33
P01591	IGJ	Immunoglobulin J chain
P63261	ACTG	Actin, cytoplasmic 2
P01714	LV319	Immunoglobulin lambda variable 3-19
P01009	A1AT	Alpha-1-antitrypsin
P02747	C1QC	Complement C1q subcomponent subunit C
P08697	A2AP	Alpha-2-antiplasmin
Q13790	APOF	Apolipoprotein F
A0A0C4DH68	KV224	Immunoglobulin kappa variable 2-24
P05156	CFAI	Complement factor I
A0A075B6I0	LV861	Immunoglobulin lambda variable 8-61
P43251	BTD	Biotinidase
P60174	TPIS	Triosephosphate isomerase
O00391	QSOX1	Sulfhydryl oxidase 1
A0A0C4DH67	KV108	Immunoglobulin kappa variable 1-8
P0C0L5	CO4B	Complement C4-B
P00751	CFAB	Complement factor B
Q14624	ITIH4	Inter-alpha-trypsin inhibitor heavy chain H4
P05546	HEP2	Heparin cofactor 2
P02766	TTHY	Transthyretin
O00626	CCL22	C-C motif chemokine 22
P02771	AFP	Alpha-fetoprotein
P51671	CCL11	Eotaxin
P01588	EPO	Erythropoietin
P08709	F7	Coagulation factor VII
P02792	FTL	Ferritin light chain
P01579	IFNG	Interferon gamma
P14778	IL1R	Interleukin-1 receptor type 1
P41159	LEP	Leptin
P08519	LPA	Apolipoprotein
P13500	CCL2	C-C motif chemokine 2
P15309	ACP3	Prostatic acid phosphatase
P01033	TIMP1	Metalloproteinase inhibitor 1
P16035	TIMP2	Metalloproteinase inhibitor 2
Q99731	CCL19	C-C motif chemokine 19
P78556	CCL20	C-C motif chemokine 20
Q9BZW8	CD244	Natural killer cell receptor 2B4
P06127	CD5	T-cell surface glycoprotein CD5
P30203	CD6	T-cell differentiation antigen CD6
P01732	CD8A	T-cell surface glycoprotein CD8 alpha chain
Q9H5V8	CDCP1	CUB domain-containing protein 1
P42830	CXCL5	C-X-C motif chemokine 5
P29460	IL12B	Interleukin-12 subunit beta
Q13478	IL18R1	Interleukin-18 receptor 1
P13232	IL7	Interleukin-7
P80075	CCL8	C-C motif chemokine 8
Q99616	CCL13	C-C motif chemokine 13
P01374	TNFB	Lymphotoxin-alpha
P01137	TGFB1	Transforming growth factor beta-1 proprotein [Cleaved into: Latency-associated peptide
Q08334	IL10RB	Interleukin-10 receptor subunit beta
O14788	RANKL	Tumor necrosis factor ligand superfamily member 11
O00300	OPG	Tumor necrosis factor receptor superfamily member 11B
O15169	AXIN1	Axin-1
P21583	SCF	Kit ligand
P49771	Flt3L	Fms-related tyrosine kinase 3 ligand
P42702	LIF.R	Leukemia inhibitory factor receptor
P50591	TRAIL	Tumor necrosis factor ligand superfamily member 10
Q9NP84	TWEAK	Tumor necrosis factor receptor superfamily member 12A
P09238 ·	MMP10	Stromelysin-2
P14618	PKM	Pyruvate kinase PKM
P16402	H1-3	Histone H1.3
Q9NTK5	OLA1	Obg-like ATPase 1
P52209	PGD	6-phosphogluconate dehydrogenase, decarboxylating
P06737	PYGL	Glycogen phosphorylase, liver form
P06744	GPI	Glucose-6-phosphate isomerase
P26583	HMGB2	High mobility group protein B2
P04083	ANXA1	Annexin A1
P55072	VCP	Transitional endoplasmic reticulum ATPase
P30566	ADSL	Adenylosuccinate lyase
P19971	TYMP	Thymidine phosphorylase
P07741	APRT	Adenine phosphoribosyltransferase
P17612	PRKACA	cAMP-dependent protein kinase catalytic subunit alpha
P35908	KRT2	Keratin, type II cytoskeletal 2 epidermal
Q92882	OSTF1	Osteoclast-stimulating factor 1
P09493	TPM1	Tropomyosin alpha-1 chain
P31948	STIP1	Stress-induced-phosphoprotein 1
P36871	PGM1	Phosphoglucomutase-1
P38606	ATP6V1A	V-type proton ATPase catalytic subunit A
P29401	TKT	Transketolase
Q5VTE0	EEF1A1P5	Putative elongation factor 1-alpha-like 3
Q7L5Y6	DET1	DET1 homolog
P60981	DSTN	Destrin
P68036	UBE2L3	Ubiquitin-conjugating enzyme E2 L3
P61604	HSPE1	10 kDa heat shock protein, mitochondrial
P17931	LGALS3	Galectin-3
Q16181	SEPTIN7	Septin-7
Q15833	STXBP2	Syntaxin-binding protein 2
O15511	ARPC5	Actin-related protein 2/3 complex subunit 5
P02538	KRT6A	Keratin, type II cytoskeletal 6A
P55786	NPEPPS	Puromycin-sensitive aminopeptidase
Q00013	MPP1	55 kDa erythrocyte membrane protein
P30044	PRDX5	Peroxiredoxin-5, mitochondrial
P35612	ADD2	Beta-adducin
Q15366	PCBP2	Poly
P09525	ANXA4	Annexin A4
Q16762	TST	Thiosulfate sulfurtransferase
O15145	ARPC3	Actin-related protein 2/3 complex subunit 3
P02533	KRT14	Keratin, type I cytoskeletal 14
P30086	PEBP1	Phosphatidylethanolamine-binding protein 1
Q9H2U2	PPA2	Inorganic pyrophosphatase 2, mitochondrial
P62136	PPP1CA	Serine/threonine-protein phosphatase PP1-alpha catalytic subunit
P30040	ERP29	Endoplasmic reticulum resident protein 29
P30049	ATP5F1D	ATP synthase subunit delta, mitochondrial
Q13813	SPTAN1	Spectrin alpha chain, non-erythrocytic 1
Q13492	PICALM	Phosphatidylinositol-binding clathrin assembly protein
O14773	TPP1	Tripeptidyl-peptidase 1
P20338	RAB4A	Ras-related protein Rab-4A
Q8NBS9	TXNDC5	Thioredoxin domain-containing protein 5
P04839	CYBB	Cytochrome b-245 heavy chain
Q9UFN0	NIPSNAP3A	Protein NipSnap homolog 3A
P54108	CRISP3	Cysteine-rich secretory protein 3
P24557	TBXAS1	Thromboxane-A synthase
Q99623	PHB2	Prohibitin-2
O94919	ENDOD1	Endonuclease domain-containing 1 protein
P20061	TCN1	Transcobalamin-1
P04844	RPN2	Dolichyl-diphosphooligosaccharide--protein glycosyltransferase subunit 2
P30405	PPIF	Peptidyl-prolyl cis-trans isomerase F, mitochondrial
P23229	ITGA6	Integrin alpha-6
Q9NQC3	RTN4	Reticulon-4
P11234	RALB	Ras-related protein Ral-B
Q96P48	ARAP1	Arf-GAP with Rho-GAP domain, ANK repeat and PH domain-containing protein 1
P50990	CCT8	T-complex protein 1 subunit theta
Q6UX71	PLXDC2	Plexin domain-containing protein 2
P16109	SELP	P-selectin
Q5SQ64	LY6G6F	Lymphocyte antigen 6 complex locus protein G6f
P62318	SNRPD3	Small nuclear ribonucleoprotein Sm D3
Q13231	CHIT1	Chitotriosidase-1
Q14165	MLEC	Malectin
P51659	HSD17B4	Peroxisomal multifunctional enzyme type 2
Q00325	SLC25A3	Solute carrier family 25 member 3
P12724	RNASE3	Eosinophil cationic protein
P12838	DEFA4	Defensin alpha 4
Q9BSJ8	ESYT1	Extended synaptotagmin-1
Q9Y6C2	EMILIN1	EMILIN-1
Q6UX06	OLFM4	Olfactomedin-4
Q8TC12	RDH11	Retinol dehydrogenase 11
P02775	PPBP	Platelet basic protein
P41218	MNDA	Myeloid cell nuclear differentiation antigen
P17213	BPI	Bactericidal permeability-increasing protein
P41240	CSK	Tyrosine-protein kinase CSK
P23219	PTGS1	Prostaglandin G/H synthase 1
Q8NBM8	PCYOX1L	Prenylcysteine oxidase-like
P02776	PF4	Platelet factor 4
Q8WWA1	TMEM40	Transmembrane protein 40
Q6DRA6	H2BC19P	Putative histone H2B type 2-D
Q9BTM1	H2AJ	Histone H2A.J
P59666	DEFA3	Neutrophil defensin 3
Q99879	H2BC14	Histone H2B type 1-M
P23141	CES1	Liver carboxylesterase 1
P40306	PSMB10	Proteasome subunit beta type-10
P36222	CHI3L1	Chitinase-3-like protein 1
P00492	HPRT1	Hypoxanthine-guanine phosphoribosyltransferase
P57088	TMEM33	Transmembrane protein 33
Q12913	PTPRJ	Receptor-type tyrosine-protein phosphatase eta
P49748	ACADVL	Very long-chain specific acyl-CoA dehydrogenase, mitochondrial
P47755	CAPZA2	F-actin-capping protein subunit alpha-2
Q02218	OGDH	2-oxoglutarate dehydrogenase complex component E1
P11310	ACADM	Medium-chain specific acyl-CoA dehydrogenase, mitochondrial
P27695	APEX1	DNA repair nuclease/redox regulator APEX1
O43684	BUB3	Mitotic checkpoint protein BUB3
Q9Y2Y8	PRG3	Proteoglycan 3
P11678	EPX	Eosinophil peroxidase
Q9HCN6	GP6	Platelet glycoprotein VI
O75695	RP2	Protein XRP2
P50991	CCT4	T-complex protein 1 subunit delta
O60496	DOK2	Docking protein 2
P78371	CCT2	T-complex protein 1 subunit beta
Q9NUJ1	ABHD10	Palmitoyl-protein thioesterase ABHD10, mitochondrial
Q9NZN3	EHD3	EH domain-containing protein 3
Q96HE7	ERO1A	ERO1-like protein alpha
P61158	ACTR3	Actin-related protein 3
P48059	LIMS1	LIM and senescent cell antigen-like-containing domain protein 1
P01019	AGT	Angiotensinogen
Q96C19	EFHD2	EF-hand domain-containing protein D2
P05107	ITGB2	Integrin beta-2
P09622	DLD	Dihydrolipoyl dehydrogenase, mitochondrial
Q86UX7	FERMT3	Fermitin family homolog 3
P31946	YWHAB	14-3-3 protein beta/alpha
Q6EEV6	SUMO4	Small ubiquitin-related modifier 4
P27348	YWHAQ	14-3-3 protein theta
P19105	MYL12A	Myosin regulatory light chain 12A
Q15907	RAB11B	Ras-related protein Rab-11B
O95866	MPIG6B	Megakaryocyte and platelet inhibitory receptor G6b
P40197	GP5	Platelet glycoprotein V
Q0ZGT2	NEXN	Nexilin
Q8NF91	SYNE1	Nesprin-1
P13501	CCL5	C-C motif chemokine 5
Q9NZ08	ERAP1	Endoplasmic reticulum aminopeptidase 1
Q9P0L0	VAPA	Vesicle-associated membrane protein-associated protein A
P50148	GNAQ	Guanine nucleotide-binding protein G
Q9NTJ5	SACM1L	Phosphatidylinositol-3-phosphatase SAC1
Q15149	PLEC	Plectin
P08311	CTSG	Cathepsin G
